# Supplementary material for: A consensus-based classification workflow to determine genetically inferred ancestry from comprehensive genomic profiling of patients with solid tumors
Source: Brief Bioinform. 2024 Oct 29;25(6):bbae557. doi: 10.1093/bib/bbae557 (PMC11521331; doi:10.1093/bib/bbae557)
Supplement: Supplementary_Table_1_bbae557 [file supplementary_table_1_bbae557.xlsx]

## Sheet: Supplementary Table 1
Supplementary Table 1. Individual-level data of reference samples. Rerence sample data was obtained from the International Genome Sample Resource (IGSR) website (https://www.internationalgenome.org/). Sequence IDs were derived from the reference sample alignment file names. For Human Genome Diversity Project (HGDP) and Simons Genome Diversity Project (SGDP) samples, superpopulation codes were mis…
Sample name	SequenceID	Dataset	Population name	Population description	Superpopulation name	Superpopulation code
abh100	SAMEA3302693.alt_bwamem_GRCh38DH.20200922.Abkhasian.simons	SGDP	Abkhasian	Abkhasian in Abkhazia or Russia (SGDP)	West Eurasia (SGDP)	EUR
abh107	SAMEA3302655.alt_bwamem_GRCh38DH.20200922.Abkhasian.simons	SGDP	Abkhasian	Abkhasian in Abkhazia or Russia (SGDP)	West Eurasia (SGDP)	EUR
HGDP01381	HGDP01381.alt_bwamem_GRCh38DH.20181023.Adygei	HGDP	Adygei	Adygei in Caucasus, Russia (HGDP)	Europe (HGDP)	EUR
HGDP01382	HGDP01382.alt_bwamem_GRCh38DH.20181023.Adygei	HGDP	Adygei	Adygei in Caucasus, Russia (HGDP)	Europe (HGDP)	EUR
HGDP01383	HGDP01383.alt_bwamem_GRCh38DH.20181023.Adygei	HGDP	Adygei	Adygei in Caucasus, Russia (HGDP)	Europe (HGDP)	EUR
HGDP01384	HGDP01384.alt_bwamem_GRCh38DH.20181023.Adygei	HGDP	Adygei	Adygei in Caucasus, Russia (HGDP)	Europe (HGDP)	EUR
HGDP01385	HGDP01385.alt_bwamem_GRCh38DH.20181023.Adygei	HGDP	Adygei	Adygei in Caucasus, Russia (HGDP)	Europe (HGDP)	EUR
HGDP01386	HGDP01386.alt_bwamem_GRCh38DH.20181023.Adygei	HGDP	Adygei	Adygei in Caucasus, Russia (HGDP)	Europe (HGDP)	EUR
HGDP01387	HGDP01387.alt_bwamem_GRCh38DH.20181023.Adygei	HGDP	Adygei	Adygei in Caucasus, Russia (HGDP)	Europe (HGDP)	EUR
HGDP01388	HGDP01388.alt_bwamem_GRCh38DH.20181023.Adygei	HGDP	Adygei	Adygei in Caucasus, Russia (HGDP)	Europe (HGDP)	EUR
HGDP01396	HGDP01396.alt_bwamem_GRCh38DH.20181023.Adygei	HGDP	Adygei	Adygei in Caucasus, Russia (HGDP)	Europe (HGDP)	EUR
HGDP01397	HGDP01397.alt_bwamem_GRCh38DH.20181023.Adygei	HGDP	Adygei	Adygei in Caucasus, Russia (HGDP)	Europe (HGDP)	EUR
HGDP01398	HGDP01398.alt_bwamem_GRCh38DH.20181023.Adygei	HGDP	Adygei	Adygei in Caucasus, Russia (HGDP)	Europe (HGDP)	EUR
HGDP01399	HGDP01399.alt_bwamem_GRCh38DH.20181023.Adygei	HGDP	Adygei	Adygei in Caucasus, Russia (HGDP)	Europe (HGDP)	EUR
HGDP01400	HGDP01400.alt_bwamem_GRCh38DH.20181023.Adygei	HGDP	Adygei	Adygei in Caucasus, Russia (HGDP)	Europe (HGDP)	EUR
HGDP01401	SAMEA3302728.alt_bwamem_GRCh38DH.20200922.Adygei.simons	SGDP	Adygei	Adygei in Caucasus, Russia (HGDP)	West Eurasia (SGDP)	EUR
HGDP01402	SAMEA3302656.alt_bwamem_GRCh38DH.20200922.Adygei.simons	SGDP	Adygei	Adygei in Caucasus, Russia (HGDP)	West Eurasia (SGDP)	EUR
HGDP01403	HGDP01403.alt_bwamem_GRCh38DH.20181023.Adygei	HGDP	Adygei	Adygei in Caucasus, Russia (HGDP)	Europe (HGDP)	EUR
HGDP01404	HGDP01404.alt_bwamem_GRCh38DH.20181023.Adygei	HGDP	Adygei	Adygei in Caucasus, Russia (HGDP)	Europe (HGDP)	EUR
NA19625	NA19625.final	1000G	African Ancestry SW	African Ancestry in Southwest US	African Ancestry	AFR
NA19700	NA19700.final	1000G	African Ancestry SW	African Ancestry in Southwest US	African Ancestry	AFR
NA19701	NA19701.final	1000G	African Ancestry SW	African Ancestry in Southwest US	African Ancestry	AFR
NA19702	NA19702.final	1000G	African Ancestry SW	African Ancestry in Southwest US	African Ancestry	AFR
NA19703	NA19703.final	1000G	African Ancestry SW	African Ancestry in Southwest US	African Ancestry	AFR
NA19704	NA19704.final	1000G	African Ancestry SW	African Ancestry in Southwest US	African Ancestry	AFR
NA19705	NA19705.final	1000G	African Ancestry SW	African Ancestry in Southwest US	African Ancestry	AFR
NA19707	NA19707.final	1000G	African Ancestry SW	African Ancestry in Southwest US	African Ancestry	AFR
NA19711	NA19711.final	1000G	African Ancestry SW	African Ancestry in Southwest US	African Ancestry	AFR
NA19712	NA19712.final	1000G	African Ancestry SW	African Ancestry in Southwest US	African Ancestry	AFR
NA19713	NA19713.final	1000G	African Ancestry SW	African Ancestry in Southwest US	African Ancestry	AFR
NA19818	NA19818.final	1000G	African Ancestry SW	African Ancestry in Southwest US	African Ancestry	AFR
NA19819	NA19819.final	1000G	African Ancestry SW	African Ancestry in Southwest US	African Ancestry	AFR
NA19828	NA19828.final	1000G	African Ancestry SW	African Ancestry in Southwest US	African Ancestry	AFR
NA19834	NA19834.final	1000G	African Ancestry SW	African Ancestry in Southwest US	African Ancestry	AFR
NA19835	NA19835.final	1000G	African Ancestry SW	African Ancestry in Southwest US	African Ancestry	AFR
NA19836	NA19836.final	1000G	African Ancestry SW	African Ancestry in Southwest US	African Ancestry	AFR
NA19900	NA19900.final	1000G	African Ancestry SW	African Ancestry in Southwest US	African Ancestry	AFR
NA19901	NA19901.final	1000G	African Ancestry SW	African Ancestry in Southwest US	African Ancestry	AFR
NA19902	NA19902.final	1000G	African Ancestry SW	African Ancestry in Southwest US	African Ancestry	AFR
NA19904	NA19904.final	1000G	African Ancestry SW	African Ancestry in Southwest US	African Ancestry	AFR
NA19908	NA19908.final	1000G	African Ancestry SW	African Ancestry in Southwest US	African Ancestry	AFR
NA19909	NA19909.final	1000G	African Ancestry SW	African Ancestry in Southwest US	African Ancestry	AFR
NA19913	NA19913.final	1000G	African Ancestry SW	African Ancestry in Southwest US	African Ancestry	AFR
NA19914	NA19914.final	1000G	African Ancestry SW	African Ancestry in Southwest US	African Ancestry	AFR
NA19916	NA19916.final	1000G	African Ancestry SW	African Ancestry in Southwest US	African Ancestry	AFR
NA19917	NA19917.final	1000G	African Ancestry SW	African Ancestry in Southwest US	African Ancestry	AFR
NA19918	NA19918.final	1000G	African Ancestry SW	African Ancestry in Southwest US	African Ancestry	AFR
NA19919	NA19919.final	1000G	African Ancestry SW	African Ancestry in Southwest US	African Ancestry	AFR
NA19920	NA19920.final	1000G	African Ancestry SW	African Ancestry in Southwest US	African Ancestry	AFR
NA19921	NA19921.final	1000G	African Ancestry SW	African Ancestry in Southwest US	African Ancestry	AFR
NA19922	NA19922.final	1000G	African Ancestry SW	African Ancestry in Southwest US	African Ancestry	AFR
NA19923	NA19923.final	1000G	African Ancestry SW	African Ancestry in Southwest US	African Ancestry	AFR
NA19924	NA19924.final	1000G	African Ancestry SW	African Ancestry in Southwest US	African Ancestry	AFR
NA19982	NA19982.final	1000G	African Ancestry SW	African Ancestry in Southwest US	African Ancestry	AFR
NA19983	NA19983.final	1000G	African Ancestry SW	African Ancestry in Southwest US	African Ancestry	AFR
NA19984	NA19984.final	1000G	African Ancestry SW	African Ancestry in Southwest US	African Ancestry	AFR
NA20126	NA20126.final	1000G	African Ancestry SW	African Ancestry in Southwest US	African Ancestry	AFR
NA20127	NA20127.final	1000G	African Ancestry SW	African Ancestry in Southwest US	African Ancestry	AFR
NA20128	NA20128.final	1000G	African Ancestry SW	African Ancestry in Southwest US	African Ancestry	AFR
NA20129	NA20129.final	1000G	African Ancestry SW	African Ancestry in Southwest US	African Ancestry	AFR
NA20274	NA20274.final	1000G	African Ancestry SW	African Ancestry in Southwest US	African Ancestry	AFR
NA20276	NA20276.final	1000G	African Ancestry SW	African Ancestry in Southwest US	African Ancestry	AFR
NA20278	NA20278.final	1000G	African Ancestry SW	African Ancestry in Southwest US	African Ancestry	AFR
NA20279	NA20279.final	1000G	African Ancestry SW	African Ancestry in Southwest US	African Ancestry	AFR
NA20281	NA20281.final	1000G	African Ancestry SW	African Ancestry in Southwest US	African Ancestry	AFR
NA20282	NA20282.final	1000G	African Ancestry SW	African Ancestry in Southwest US	African Ancestry	AFR
NA20287	NA20287.final	1000G	African Ancestry SW	African Ancestry in Southwest US	African Ancestry	AFR
NA20289	NA20289.final	1000G	African Ancestry SW	African Ancestry in Southwest US	African Ancestry	AFR
NA20291	NA20291.final	1000G	African Ancestry SW	African Ancestry in Southwest US	African Ancestry	AFR
NA20294	NA20294.final	1000G	African Ancestry SW	African Ancestry in Southwest US	African Ancestry	AFR
NA20296	NA20296.final	1000G	African Ancestry SW	African Ancestry in Southwest US	African Ancestry	AFR
NA20298	NA20298.final	1000G	African Ancestry SW	African Ancestry in Southwest US	African Ancestry	AFR
NA20299	NA20299.final	1000G	African Ancestry SW	African Ancestry in Southwest US	African Ancestry	AFR
NA20314	NA20314.final	1000G	African Ancestry SW	African Ancestry in Southwest US	African Ancestry	AFR
NA20317	NA20317.final	1000G	African Ancestry SW	African Ancestry in Southwest US	African Ancestry	AFR
NA20318	NA20318.final	1000G	African Ancestry SW	African Ancestry in Southwest US	African Ancestry	AFR
NA20320	NA20320.final	1000G	African Ancestry SW	African Ancestry in Southwest US	African Ancestry	AFR
NA20321	NA20321.final	1000G	African Ancestry SW	African Ancestry in Southwest US	African Ancestry	AFR
NA20332	NA20332.final	1000G	African Ancestry SW	African Ancestry in Southwest US	African Ancestry	AFR
NA20334	NA20334.final	1000G	African Ancestry SW	African Ancestry in Southwest US	African Ancestry	AFR
NA20339	NA20339.final	1000G	African Ancestry SW	African Ancestry in Southwest US	African Ancestry	AFR
NA20340	NA20340.final	1000G	African Ancestry SW	African Ancestry in Southwest US	African Ancestry	AFR
NA20342	NA20342.final	1000G	African Ancestry SW	African Ancestry in Southwest US	African Ancestry	AFR
NA20346	NA20346.final	1000G	African Ancestry SW	African Ancestry in Southwest US	African Ancestry	AFR
NA20348	NA20348.final	1000G	African Ancestry SW	African Ancestry in Southwest US	African Ancestry	AFR
NA20351	NA20351.final	1000G	African Ancestry SW	African Ancestry in Southwest US	African Ancestry	AFR
NA20355	NA20355.final	1000G	African Ancestry SW	African Ancestry in Southwest US	African Ancestry	AFR
NA20356	NA20356.final	1000G	African Ancestry SW	African Ancestry in Southwest US	African Ancestry	AFR
NA20357	NA20357.final	1000G	African Ancestry SW	African Ancestry in Southwest US	African Ancestry	AFR
NA20358	NA20358.final	1000G	African Ancestry SW	African Ancestry in Southwest US	African Ancestry	AFR
NA20359	NA20359.final	1000G	African Ancestry SW	African Ancestry in Southwest US	African Ancestry	AFR
NA20362	NA20362.final	1000G	African Ancestry SW	African Ancestry in Southwest US	African Ancestry	AFR
NA20412	NA20412.final	1000G	African Ancestry SW	African Ancestry in Southwest US	African Ancestry	AFR
HG01879	HG01879.final	1000G	African Caribbean	African Caribbean in Barbados	African Ancestry	AFR
HG01880	HG01880.final	1000G	African Caribbean	African Caribbean in Barbados	African Ancestry	AFR
HG01881	HG01881.final	1000G	African Caribbean	African Caribbean in Barbados	African Ancestry	AFR
HG01882	HG01882.final	1000G	African Caribbean	African Caribbean in Barbados	African Ancestry	AFR
HG01883	HG01883.final	1000G	African Caribbean	African Caribbean in Barbados	African Ancestry	AFR
HG01884	HG01884.final	1000G	African Caribbean	African Caribbean in Barbados	African Ancestry	AFR
HG01885	HG01885.final	1000G	African Caribbean	African Caribbean in Barbados	African Ancestry	AFR
HG01886	HG01886.final	1000G	African Caribbean	African Caribbean in Barbados	African Ancestry	AFR
HG01887	HG01887.final	1000G	African Caribbean	African Caribbean in Barbados	African Ancestry	AFR
HG01888	HG01888.final	1000G	African Caribbean	African Caribbean in Barbados	African Ancestry	AFR
HG01889	HG01889.final	1000G	African Caribbean	African Caribbean in Barbados	African Ancestry	AFR
HG01890	HG01890.final	1000G	African Caribbean	African Caribbean in Barbados	African Ancestry	AFR
HG01891	HG01891.final	1000G	African Caribbean	African Caribbean in Barbados	African Ancestry	AFR
HG01894	HG01894.final	1000G	African Caribbean	African Caribbean in Barbados	African Ancestry	AFR
HG01895	HG01895.final	1000G	African Caribbean	African Caribbean in Barbados	African Ancestry	AFR
HG01896	HG01896.final	1000G	African Caribbean	African Caribbean in Barbados	African Ancestry	AFR
HG01897	HG01897.final	1000G	African Caribbean	African Caribbean in Barbados	African Ancestry	AFR
HG01912	HG01912.final	1000G	African Caribbean	African Caribbean in Barbados	African Ancestry	AFR
HG01914	HG01914.final	1000G	African Caribbean	African Caribbean in Barbados	African Ancestry	AFR
HG01915	HG01915.final	1000G	African Caribbean	African Caribbean in Barbados	African Ancestry	AFR
HG01916	HG01916.final	1000G	African Caribbean	African Caribbean in Barbados	African Ancestry	AFR
HG01956	HG01956.final	1000G	African Caribbean	African Caribbean in Barbados	African Ancestry	AFR
HG01958	HG01958.final	1000G	African Caribbean	African Caribbean in Barbados	African Ancestry	AFR
HG01959	HG01959.final	1000G	African Caribbean	African Caribbean in Barbados	African Ancestry	AFR
HG01960	HG01960.final	1000G	African Caribbean	African Caribbean in Barbados	African Ancestry	AFR
HG01985	HG01985.final	1000G	African Caribbean	African Caribbean in Barbados	African Ancestry	AFR
HG01986	HG01986.final	1000G	African Caribbean	African Caribbean in Barbados	African Ancestry	AFR
HG01987	HG01987.final	1000G	African Caribbean	African Caribbean in Barbados	African Ancestry	AFR
HG01988	HG01988.final	1000G	African Caribbean	African Caribbean in Barbados	African Ancestry	AFR
HG01989	HG01989.final	1000G	African Caribbean	African Caribbean in Barbados	African Ancestry	AFR
HG01990	HG01990.final	1000G	African Caribbean	African Caribbean in Barbados	African Ancestry	AFR
HG02009	HG02009.final	1000G	African Caribbean	African Caribbean in Barbados	African Ancestry	AFR
HG02010	HG02010.final	1000G	African Caribbean	African Caribbean in Barbados	African Ancestry	AFR
HG02011	HG02011.final	1000G	African Caribbean	African Caribbean in Barbados	African Ancestry	AFR
HG02012	HG02012.final	1000G	African Caribbean	African Caribbean in Barbados	African Ancestry	AFR
HG02013	HG02013.final	1000G	African Caribbean	African Caribbean in Barbados	African Ancestry	AFR
HG02014	HG02014.final	1000G	African Caribbean	African Caribbean in Barbados	African Ancestry	AFR
HG02051	HG02051.final	1000G	African Caribbean	African Caribbean in Barbados	African Ancestry	AFR
HG02052	HG02052.final	1000G	African Caribbean	African Caribbean in Barbados	African Ancestry	AFR
HG02053	HG02053.final	1000G	African Caribbean	African Caribbean in Barbados	African Ancestry	AFR
HG02054	HG02054.final	1000G	African Caribbean	African Caribbean in Barbados	African Ancestry	AFR
HG02055	HG02055.final	1000G	African Caribbean	African Caribbean in Barbados	African Ancestry	AFR
HG02095	HG02095.final	1000G	African Caribbean	African Caribbean in Barbados	African Ancestry	AFR
HG02107	HG02107.final	1000G	African Caribbean	African Caribbean in Barbados	African Ancestry	AFR
HG02108	HG02108.final	1000G	African Caribbean	African Caribbean in Barbados	African Ancestry	AFR
HG02111	HG02111.final	1000G	African Caribbean	African Caribbean in Barbados	African Ancestry	AFR
HG02143	HG02143.final	1000G	African Caribbean	African Caribbean in Barbados	African Ancestry	AFR
HG02144	HG02144.final	1000G	African Caribbean	African Caribbean in Barbados	African Ancestry	AFR
HG02145	HG02145.final	1000G	African Caribbean	African Caribbean in Barbados	African Ancestry	AFR
HG02255	HG02255.final	1000G	African Caribbean	African Caribbean in Barbados	African Ancestry	AFR
HG02256	HG02256.final	1000G	African Caribbean	African Caribbean in Barbados	African Ancestry	AFR
HG02257	HG02257.final	1000G	African Caribbean	African Caribbean in Barbados	African Ancestry	AFR
HG02258	HG02258.final	1000G	African Caribbean	African Caribbean in Barbados	African Ancestry	AFR
HG02280	HG02280.final	1000G	African Caribbean	African Caribbean in Barbados	African Ancestry	AFR
HG02281	HG02281.final	1000G	African Caribbean	African Caribbean in Barbados	African Ancestry	AFR
HG02282	HG02282.final	1000G	African Caribbean	African Caribbean in Barbados	African Ancestry	AFR
HG02283	HG02283.final	1000G	African Caribbean	African Caribbean in Barbados	African Ancestry	AFR
HG02284	HG02284.final	1000G	African Caribbean	African Caribbean in Barbados	African Ancestry	AFR
HG02307	HG02307.final	1000G	African Caribbean	African Caribbean in Barbados	African Ancestry	AFR
HG02308	HG02308.final	1000G	African Caribbean	African Caribbean in Barbados	African Ancestry	AFR
HG02309	HG02309.final	1000G	African Caribbean	African Caribbean in Barbados	African Ancestry	AFR
HG02314	HG02314.final	1000G	African Caribbean	African Caribbean in Barbados	African Ancestry	AFR
HG02315	HG02315.final	1000G	African Caribbean	African Caribbean in Barbados	African Ancestry	AFR
HG02316	HG02316.final	1000G	African Caribbean	African Caribbean in Barbados	African Ancestry	AFR
HG02317	HG02317.final	1000G	African Caribbean	African Caribbean in Barbados	African Ancestry	AFR
HG02318	HG02318.final	1000G	African Caribbean	African Caribbean in Barbados	African Ancestry	AFR
HG02321	HG02321.final	1000G	African Caribbean	African Caribbean in Barbados	African Ancestry	AFR
HG02322	HG02322.final	1000G	African Caribbean	African Caribbean in Barbados	African Ancestry	AFR
HG02323	HG02323.final	1000G	African Caribbean	African Caribbean in Barbados	African Ancestry	AFR
HG02325	HG02325.final	1000G	African Caribbean	African Caribbean in Barbados	African Ancestry	AFR
HG02330	HG02330.final	1000G	African Caribbean	African Caribbean in Barbados	African Ancestry	AFR
HG02332	HG02332.final	1000G	African Caribbean	African Caribbean in Barbados	African Ancestry	AFR
HG02334	HG02334.final	1000G	African Caribbean	African Caribbean in Barbados	African Ancestry	AFR
HG02337	HG02337.final	1000G	African Caribbean	African Caribbean in Barbados	African Ancestry	AFR
HG02339	HG02339.final	1000G	African Caribbean	African Caribbean in Barbados	African Ancestry	AFR
HG02343	HG02343.final	1000G	African Caribbean	African Caribbean in Barbados	African Ancestry	AFR
HG02419	HG02419.final	1000G	African Caribbean	African Caribbean in Barbados	African Ancestry	AFR
HG02420	HG02420.final	1000G	African Caribbean	African Caribbean in Barbados	African Ancestry	AFR
HG02427	HG02427.final	1000G	African Caribbean	African Caribbean in Barbados	African Ancestry	AFR
HG02429	HG02429.final	1000G	African Caribbean	African Caribbean in Barbados	African Ancestry	AFR
HG02433	HG02433.final	1000G	African Caribbean	African Caribbean in Barbados	African Ancestry	AFR
HG02439	HG02439.final	1000G	African Caribbean	African Caribbean in Barbados	African Ancestry	AFR
HG02442	HG02442.final	1000G	African Caribbean	African Caribbean in Barbados	African Ancestry	AFR
HG02445	HG02445.final	1000G	African Caribbean	African Caribbean in Barbados	African Ancestry	AFR
HG02449	HG02449.final	1000G	African Caribbean	African Caribbean in Barbados	African Ancestry	AFR
HG02450	HG02450.final	1000G	African Caribbean	African Caribbean in Barbados	African Ancestry	AFR
HG02451	HG02451.final	1000G	African Caribbean	African Caribbean in Barbados	African Ancestry	AFR
HG02455	HG02455.final	1000G	African Caribbean	African Caribbean in Barbados	African Ancestry	AFR
HG02470	HG02470.final	1000G	African Caribbean	African Caribbean in Barbados	African Ancestry	AFR
HG02471	HG02471.final	1000G	African Caribbean	African Caribbean in Barbados	African Ancestry	AFR
HG02476	HG02476.final	1000G	African Caribbean	African Caribbean in Barbados	African Ancestry	AFR
HG02477	HG02477.final	1000G	African Caribbean	African Caribbean in Barbados	African Ancestry	AFR
HG02479	HG02479.final	1000G	African Caribbean	African Caribbean in Barbados	African Ancestry	AFR
HG02481	HG02481.final	1000G	African Caribbean	African Caribbean in Barbados	African Ancestry	AFR
HG02484	HG02484.final	1000G	African Caribbean	African Caribbean in Barbados	African Ancestry	AFR
HG02485	HG02485.final	1000G	African Caribbean	African Caribbean in Barbados	African Ancestry	AFR
HG02489	HG02489.final	1000G	African Caribbean	African Caribbean in Barbados	African Ancestry	AFR
HG02496	HG02496.final	1000G	African Caribbean	African Caribbean in Barbados	African Ancestry	AFR
HG02497	HG02497.final	1000G	African Caribbean	African Caribbean in Barbados	African Ancestry	AFR
HG02501	HG02501.final	1000G	African Caribbean	African Caribbean in Barbados	African Ancestry	AFR
HG02502	HG02502.final	1000G	African Caribbean	African Caribbean in Barbados	African Ancestry	AFR
HG02505	HG02505.final	1000G	African Caribbean	African Caribbean in Barbados	African Ancestry	AFR
HG02508	HG02508.final	1000G	African Caribbean	African Caribbean in Barbados	African Ancestry	AFR
HG02511	HG02511.final	1000G	African Caribbean	African Caribbean in Barbados	African Ancestry	AFR
HG02536	HG02536.final	1000G	African Caribbean	African Caribbean in Barbados	African Ancestry	AFR
HG02537	HG02537.final	1000G	African Caribbean	African Caribbean in Barbados	African Ancestry	AFR
HG02541	HG02541.final	1000G	African Caribbean	African Caribbean in Barbados	African Ancestry	AFR
HG02545	HG02545.final	1000G	African Caribbean	African Caribbean in Barbados	African Ancestry	AFR
HG02546	HG02546.final	1000G	African Caribbean	African Caribbean in Barbados	African Ancestry	AFR
HG02549	HG02549.final	1000G	African Caribbean	African Caribbean in Barbados	African Ancestry	AFR
HG02554	HG02554.final	1000G	African Caribbean	African Caribbean in Barbados	African Ancestry	AFR
HG02555	HG02555.final	1000G	African Caribbean	African Caribbean in Barbados	African Ancestry	AFR
HG02557	HG02557.final	1000G	African Caribbean	African Caribbean in Barbados	African Ancestry	AFR
HG02558	HG02558.final	1000G	African Caribbean	African Caribbean in Barbados	African Ancestry	AFR
HG02577	HG02577.final	1000G	African Caribbean	African Caribbean in Barbados	African Ancestry	AFR
HG02580	HG02580.final	1000G	African Caribbean	African Caribbean in Barbados	African Ancestry	AFR
ALB212	SAMEA3302780.alt_bwamem_GRCh38DH.20200922.Albanian.simons	SGDP	Albanian	Albanian in Albania (SGDP)	West Eurasia (SGDP)	EUR
Ale20	SAMEA3302642.alt_bwamem_GRCh38DH.20200922.Aleut.simons	SGDP	Aleut	Aleut in Russia (SGDP)	Central Asia and Siberia (SGDP)	CAS/SIB
Ale22	SAMEA3302773.alt_bwamem_GRCh38DH.20200922.Aleut.simons	SGDP	Aleut	Aleut in Russia (SGDP)	Central Asia and Siberia (SGDP)	CAS/SIB
altai363p	SAMEA3302753.alt_bwamem_GRCh38DH.20200922.Altaian.simons	SGDP	Altaian	Altaian in Russia (SGDP)	Central Asia and Siberia (SGDP)	CAS/SIB
NA13607	SAMEA3302722.alt_bwamem_GRCh38DH.20200922.Ami.simons	SGDP	Ami	Ami in Taiwan (SGDP)	East Asia (SGDP)	EAS
NA13616	SAMEA3302623.alt_bwamem_GRCh38DH.20200922.Ami.simons	SGDP	Ami	Ami in Taiwan (SGDP)	East Asia (SGDP)	EAS
armenia293	SAMEA3302624.alt_bwamem_GRCh38DH.20200922.Armenian.simons	SGDP	Armenian	Armenian in Armenia (SGDP)	West Eurasia (SGDP)	MEA
Armenian222	SAMEA3302672.alt_bwamem_GRCh38DH.20200922.Armenian.simons	SGDP	Armenian	Armenian in Armenia (SGDP)	West Eurasia (SGDP)	MEA
NA13604	SAMEA3302745.alt_bwamem_GRCh38DH.20200922.Atayal.simons	SGDP	Atayal	Atayal in Taiwan (SGDP)	East Asia (SGDP)	EAS
IHW9118	SAMEA3302719.alt_bwamem_GRCh38DH.20200922.Australian.simons	SGDP	Australian	Australian in Australia (SGDP)	Oceania (SGDP)	OCN
IHW9193	SAMEA3302681.alt_bwamem_GRCh38DH.20200922.Australian.simons	SGDP	Australian	Australian in Australia (SGDP)	Oceania (SGDP)	OCN
HGDP00052	HGDP00052.alt_bwamem_GRCh38DH.20181023.Balochi	HGDP	Balochi	Balochi in Pakistan (HGDP)	Central South Asia (HGDP)	SAS
HGDP00054	HGDP00054.alt_bwamem_GRCh38DH.20181023.Balochi	HGDP	Balochi	Balochi in Pakistan (HGDP)	Central South Asia (HGDP)	SAS
HGDP00056	HGDP00056.alt_bwamem_GRCh38DH.20181023.Balochi	HGDP	Balochi	Balochi in Pakistan (HGDP)	Central South Asia (HGDP)	SAS
HGDP00057	HGDP00057.alt_bwamem_GRCh38DH.20181023.Balochi	HGDP	Balochi	Balochi in Pakistan (HGDP)	Central South Asia (HGDP)	SAS
HGDP00058	SAMEA3449877.alt_bwamem_GRCh38DH.20200922.Balochi.simons	SGDP	Balochi	Balochi in Pakistan (HGDP)	South Asia (SGDP)	SAS
HGDP00060	HGDP00060.alt_bwamem_GRCh38DH.20181023.Balochi	HGDP	Balochi	Balochi in Pakistan (HGDP)	Central South Asia (HGDP)	SAS
HGDP00062	HGDP00062.alt_bwamem_GRCh38DH.20181023.Balochi	HGDP	Balochi	Balochi in Pakistan (HGDP)	Central South Asia (HGDP)	SAS
HGDP00064	HGDP00064.alt_bwamem_GRCh38DH.20181023.Balochi	HGDP	Balochi	Balochi in Pakistan (HGDP)	Central South Asia (HGDP)	SAS
HGDP00066	HGDP00066.alt_bwamem_GRCh38DH.20181023.Balochi	HGDP	Balochi	Balochi in Pakistan (HGDP)	Central South Asia (HGDP)	SAS
HGDP00068	HGDP00068.alt_bwamem_GRCh38DH.20181023.Balochi	HGDP	Balochi	Balochi in Pakistan (HGDP)	Central South Asia (HGDP)	SAS
HGDP00070	HGDP00070.alt_bwamem_GRCh38DH.20181023.Balochi	HGDP	Balochi	Balochi in Pakistan (HGDP)	Central South Asia (HGDP)	SAS
HGDP00072	HGDP00072.alt_bwamem_GRCh38DH.20181023.Balochi	HGDP	Balochi	Balochi in Pakistan (HGDP)	Central South Asia (HGDP)	SAS
HGDP00074	HGDP00074.alt_bwamem_GRCh38DH.20181023.Balochi	HGDP	Balochi	Balochi in Pakistan (HGDP)	Central South Asia (HGDP)	SAS
HGDP00076	HGDP00076.alt_bwamem_GRCh38DH.20181023.Balochi	HGDP	Balochi	Balochi in Pakistan (HGDP)	Central South Asia (HGDP)	SAS
HGDP00078	HGDP00078.alt_bwamem_GRCh38DH.20181023.Balochi	HGDP	Balochi	Balochi in Pakistan (HGDP)	Central South Asia (HGDP)	SAS
HGDP00080	HGDP00080.alt_bwamem_GRCh38DH.20181023.Balochi	HGDP	Balochi	Balochi in Pakistan (HGDP)	Central South Asia (HGDP)	SAS
HGDP00082	HGDP00082.alt_bwamem_GRCh38DH.20181023.Balochi	HGDP	Balochi	Balochi in Pakistan (HGDP)	Central South Asia (HGDP)	SAS
HGDP00086	HGDP00086.alt_bwamem_GRCh38DH.20181023.Balochi	HGDP	Balochi	Balochi in Pakistan (HGDP)	Central South Asia (HGDP)	SAS
HGDP00088	HGDP00088.alt_bwamem_GRCh38DH.20181023.Balochi	HGDP	Balochi	Balochi in Pakistan (HGDP)	Central South Asia (HGDP)	SAS
HGDP00090	SAMEA3302890.alt_bwamem_GRCh38DH.20200922.Balochi.simons	SGDP	Balochi	Balochi in Pakistan (HGDP)	South Asia (SGDP)	SAS
HGDP00092	HGDP00092.alt_bwamem_GRCh38DH.20181023.Balochi	HGDP	Balochi	Balochi in Pakistan (HGDP)	Central South Asia (HGDP)	SAS
HGDP00094	HGDP00094.alt_bwamem_GRCh38DH.20181023.Balochi	HGDP	Balochi	Balochi in Pakistan (HGDP)	Central South Asia (HGDP)	SAS
HGDP00096	HGDP00096.alt_bwamem_GRCh38DH.20181023.Balochi	HGDP	Balochi	Balochi in Pakistan (HGDP)	Central South Asia (HGDP)	SAS
HGDP00098	HGDP00098.alt_bwamem_GRCh38DH.20181023.Balochi	HGDP	Balochi	Balochi in Pakistan (HGDP)	Central South Asia (HGDP)	SAS
HGDP01028	SAMEA3302727.alt_bwamem_GRCh38DH.20200922.BantuHerero.simons	SGDP	Bantu Herero	Bantu Herero in Botswana Or Namibia (SGDP)	Africa (SGDP)	AFR
HGDP01035	SAMEA3302869.alt_bwamem_GRCh38DH.20200922.BantuHerero.simons	SGDP	Bantu Herero	Bantu Herero in Botswana Or Namibia (SGDP)	Africa (SGDP)	AFR
HGDP01405	HGDP01405.alt_bwamem_GRCh38DH.20181023.BantuKenya	HGDP	Bantu Kenya	Bantu in Kenya (HGDP)	Africa (HGDP)	AFR
HGDP01406	HGDP01406.alt_bwamem_GRCh38DH.20181023.BantuKenya	HGDP	Bantu Kenya	Bantu in Kenya (HGDP)	Africa (HGDP)	AFR
HGDP01408	HGDP01408.alt_bwamem_GRCh38DH.20181023.BantuKenya	HGDP	Bantu Kenya	Bantu in Kenya (HGDP)	Africa (HGDP)	AFR
HGDP01411	HGDP01411.alt_bwamem_GRCh38DH.20181023.BantuKenya	HGDP	Bantu Kenya	Bantu in Kenya (HGDP)	Africa (HGDP)	AFR
HGDP01412	HGDP01412.alt_bwamem_GRCh38DH.20181023.BantuKenya	HGDP	Bantu Kenya	Bantu in Kenya (HGDP)	Africa (HGDP)	AFR
HGDP01413	HGDP01413.alt_bwamem_GRCh38DH.20181023.BantuKenya	HGDP	Bantu Kenya	Bantu in Kenya (HGDP)	Africa (HGDP)	AFR
HGDP01414	SAMEA3302710.alt_bwamem_GRCh38DH.20200922.BantuKenya.simons	SGDP	Bantu Kenya	Bantu in Kenya (HGDP)	Africa (SGDP)	AFR
HGDP01415	HGDP01415.alt_bwamem_GRCh38DH.20181023.BantuKenya	HGDP	Bantu Kenya	Bantu in Kenya (HGDP)	Africa (HGDP)	AFR
HGDP01416	HGDP01416.alt_bwamem_GRCh38DH.20181023.BantuKenya	HGDP	Bantu Kenya	Bantu in Kenya (HGDP)	Africa (HGDP)	AFR
HGDP01417	SAMEA3302737.alt_bwamem_GRCh38DH.20200922.BantuKenya.simons	SGDP	Bantu Kenya	Bantu in Kenya (HGDP)	Africa (SGDP)	AFR
HGDP01418	HGDP01418.alt_bwamem_GRCh38DH.20181023.BantuKenya	HGDP	Bantu Kenya	Bantu in Kenya (HGDP)	Africa (HGDP)	AFR
HGDP01419	HGDP01419.alt_bwamem_GRCh38DH.20181023.BantuKenya	HGDP	Bantu Kenya	Bantu in Kenya (HGDP)	Africa (HGDP)	AFR
HGDP00993	HGDP00993.alt_bwamem_GRCh38DH.20181023.BantuSouthAfrica	HGDP	Bantu South Africa	Bantu in South Africa (HGDP)	Africa (HGDP)	AFR
HGDP00994	HGDP00994.alt_bwamem_GRCh38DH.20181023.BantuSouthAfrica	HGDP	Bantu South Africa	Bantu in South Africa (HGDP)	Africa (HGDP)	AFR
HGDP01031	HGDP01031.alt_bwamem_GRCh38DH.20181023.BantuSouthAfrica	HGDP	Bantu South Africa	Bantu in South Africa (HGDP)	Africa (HGDP)	AFR
HGDP01033	HGDP01033.alt_bwamem_GRCh38DH.20181023.BantuSouthAfrica	HGDP	Bantu South Africa	Bantu in South Africa (HGDP)	Africa (HGDP)	AFR
HGDP01030	SAMEA3302630.alt_bwamem_GRCh38DH.20200922.BantuTswana.simons	SGDP	Bantu Tswana	Bantu Tswana in Botswana Or Namibia (SGDP)	Africa (SGDP)	AFR
HGDP01034	SAMEA3302849.alt_bwamem_GRCh38DH.20200922.BantuTswana.simons	SGDP	Bantu Tswana	Bantu Tswana in Botswana Or Namibia (SGDP)	Africa (SGDP)	AFR
HGDP01357	HGDP01357.alt_bwamem_GRCh38DH.20181023.Basque	HGDP	Basque	Basque in France (HGDP)	Europe (HGDP)	EUR
HGDP01358	HGDP01358.alt_bwamem_GRCh38DH.20181023.Basque	HGDP	Basque	Basque in France (HGDP)	Europe (HGDP)	EUR
HGDP01359	HGDP01359.alt_bwamem_GRCh38DH.20181023.Basque	HGDP	Basque	Basque in France (HGDP)	Europe (HGDP)	EUR
HGDP01360	HGDP01360.alt_bwamem_GRCh38DH.20181023.Basque	HGDP	Basque	Basque in France (HGDP)	Europe (HGDP)	EUR
HGDP01361	HGDP01361.alt_bwamem_GRCh38DH.20181023.Basque	HGDP	Basque	Basque in France (HGDP)	Europe (HGDP)	EUR
HGDP01362	HGDP01362.alt_bwamem_GRCh38DH.20181023.Basque	HGDP	Basque	Basque in France (HGDP)	Europe (HGDP)	EUR
HGDP01363	HGDP01363.alt_bwamem_GRCh38DH.20181023.Basque	HGDP	Basque	Basque in France (HGDP)	Europe (HGDP)	EUR
HGDP01364	SAMEA3302621.alt_bwamem_GRCh38DH.20200922.Basque.simons	SGDP	Basque	Basque in France (HGDP)	West Eurasia (SGDP)	EUR
HGDP01365	SAMEA3302903.alt_bwamem_GRCh38DH.20200922.Basque.simons	SGDP	Basque	Basque in France (HGDP)	West Eurasia (SGDP)	EUR
HGDP01366	HGDP01366.alt_bwamem_GRCh38DH.20181023.Basque	HGDP	Basque	Basque in France (HGDP)	Europe (HGDP)	EUR
HGDP01367	HGDP01367.alt_bwamem_GRCh38DH.20181023.Basque	HGDP	Basque	Basque in France (HGDP)	Europe (HGDP)	EUR
HGDP01368	HGDP01368.alt_bwamem_GRCh38DH.20181023.Basque	HGDP	Basque	Basque in France (HGDP)	Europe (HGDP)	EUR
HGDP01369	HGDP01369.alt_bwamem_GRCh38DH.20181023.Basque	HGDP	Basque	Basque in France (HGDP)	Europe (HGDP)	EUR
HGDP01370	HGDP01370.alt_bwamem_GRCh38DH.20181023.Basque	HGDP	Basque	Basque in France (HGDP)	Europe (HGDP)	EUR
HGDP01371	HGDP01371.alt_bwamem_GRCh38DH.20181023.Basque	HGDP	Basque	Basque in France (HGDP)	Europe (HGDP)	EUR
HGDP01372	HGDP01372.alt_bwamem_GRCh38DH.20181023.Basque	HGDP	Basque	Basque in France (HGDP)	Europe (HGDP)	EUR
HGDP01373	HGDP01373.alt_bwamem_GRCh38DH.20181023.Basque	HGDP	Basque	Basque in France (HGDP)	Europe (HGDP)	EUR
HGDP01374	HGDP01374.alt_bwamem_GRCh38DH.20181023.Basque	HGDP	Basque	Basque in France (HGDP)	Europe (HGDP)	EUR
HGDP01375	HGDP01375.alt_bwamem_GRCh38DH.20181023.Basque	HGDP	Basque	Basque in France (HGDP)	Europe (HGDP)	EUR
HGDP01376	HGDP01376.alt_bwamem_GRCh38DH.20181023.Basque	HGDP	Basque	Basque in France (HGDP)	Europe (HGDP)	EUR
HGDP01377	HGDP01377.alt_bwamem_GRCh38DH.20181023.Basque	HGDP	Basque	Basque in France (HGDP)	Europe (HGDP)	EUR
HGDP01378	HGDP01378.alt_bwamem_GRCh38DH.20181023.Basque	HGDP	Basque	Basque in France (HGDP)	Europe (HGDP)	EUR
HGDP01379	HGDP01379.alt_bwamem_GRCh38DH.20181023.Basque	HGDP	Basque	Basque in France (HGDP)	Europe (HGDP)	EUR
HGDP01380	HGDP01380.alt_bwamem_GRCh38DH.20181023.Basque	HGDP	Basque	Basque in France (HGDP)	Europe (HGDP)	EUR
HGDP00607	HGDP00607.alt_bwamem_GRCh38DH.20181023.Bedouin	HGDP	Bedouin	Bedouin in Negev, Israel (HGDP)	Middle East (HGDP)	MEA
HGDP00608	HGDP00608.alt_bwamem_GRCh38DH.20181023.Bedouin	HGDP	Bedouin	Bedouin in Negev, Israel (HGDP)	Middle East (HGDP)	MEA
HGDP00609	HGDP00609.alt_bwamem_GRCh38DH.20181023.Bedouin	HGDP	Bedouin	Bedouin in Negev, Israel (HGDP)	Middle East (HGDP)	MEA
HGDP00610	HGDP00610.alt_bwamem_GRCh38DH.20181023.Bedouin	HGDP	Bedouin	Bedouin in Negev, Israel (HGDP)	Middle East (HGDP)	MEA
HGDP00611	HGDP00611.alt_bwamem_GRCh38DH.20181023.Bedouin	HGDP	Bedouin	Bedouin in Negev, Israel (HGDP)	Middle East (HGDP)	MEA
HGDP00612	HGDP00612.alt_bwamem_GRCh38DH.20181023.Bedouin	HGDP	Bedouin	Bedouin in Negev, Israel (HGDP)	Middle East (HGDP)	MEA
HGDP00613	HGDP00613.alt_bwamem_GRCh38DH.20181023.Bedouin	HGDP	Bedouin	Bedouin in Negev, Israel (HGDP)	Middle East (HGDP)	MEA
HGDP00614	HGDP00614.alt_bwamem_GRCh38DH.20181023.Bedouin	HGDP	Bedouin	Bedouin in Negev, Israel (HGDP)	Middle East (HGDP)	MEA
HGDP00615	HGDP00615.alt_bwamem_GRCh38DH.20181023.Bedouin	HGDP	Bedouin	Bedouin in Negev, Israel (HGDP)	Middle East (HGDP)	MEA
HGDP00618	HGDP00618.alt_bwamem_GRCh38DH.20181023.Bedouin	HGDP	Bedouin	Bedouin in Negev, Israel (HGDP)	Middle East (HGDP)	MEA
HGDP00619	HGDP00619.alt_bwamem_GRCh38DH.20181023.Bedouin	HGDP	Bedouin	Bedouin in Negev, Israel (HGDP)	Middle East (HGDP)	MEA
HGDP00620	HGDP00620.alt_bwamem_GRCh38DH.20181023.Bedouin	HGDP	Bedouin	Bedouin in Negev, Israel (HGDP)	Middle East (HGDP)	MEA
HGDP00621	HGDP00621.alt_bwamem_GRCh38DH.20181023.Bedouin	HGDP	Bedouin	Bedouin in Negev, Israel (HGDP)	Middle East (HGDP)	MEA
HGDP00622	HGDP00622.alt_bwamem_GRCh38DH.20181023.Bedouin	HGDP	Bedouin	Bedouin in Negev, Israel (HGDP)	Middle East (HGDP)	MEA
HGDP00623	HGDP00623.alt_bwamem_GRCh38DH.20181023.Bedouin	HGDP	Bedouin	Bedouin in Negev, Israel (HGDP)	Middle East (HGDP)	MEA
HGDP00624	HGDP00624.alt_bwamem_GRCh38DH.20181023.Bedouin	HGDP	Bedouin	Bedouin in Negev, Israel (HGDP)	Middle East (HGDP)	MEA
HGDP00625	HGDP00625.alt_bwamem_GRCh38DH.20181023.Bedouin	HGDP	Bedouin	Bedouin in Negev, Israel (HGDP)	Middle East (HGDP)	MEA
HGDP00626	HGDP00626.alt_bwamem_GRCh38DH.20181023.Bedouin	HGDP	Bedouin	Bedouin in Negev, Israel (HGDP)	Middle East (HGDP)	MEA
HGDP00627	HGDP00627.alt_bwamem_GRCh38DH.20181023.Bedouin	HGDP	Bedouin	Bedouin in Negev, Israel (HGDP)	Middle East (HGDP)	MEA
HGDP00628	HGDP00628.alt_bwamem_GRCh38DH.20181023.Bedouin	HGDP	Bedouin	Bedouin in Negev, Israel (HGDP)	Middle East (HGDP)	MEA
HGDP00629	HGDP00629.alt_bwamem_GRCh38DH.20181023.Bedouin	HGDP	Bedouin	Bedouin in Negev, Israel (HGDP)	Middle East (HGDP)	MEA
HGDP00630	HGDP00630.alt_bwamem_GRCh38DH.20181023.Bedouin	HGDP	Bedouin	Bedouin in Negev, Israel (HGDP)	Middle East (HGDP)	MEA
HGDP00631	HGDP00631.alt_bwamem_GRCh38DH.20181023.Bedouin	HGDP	Bedouin	Bedouin in Negev, Israel (HGDP)	Middle East (HGDP)	MEA
HGDP00632	HGDP00632.alt_bwamem_GRCh38DH.20181023.Bedouin	HGDP	Bedouin	Bedouin in Negev, Israel (HGDP)	Middle East (HGDP)	MEA
HGDP00634	HGDP00634.alt_bwamem_GRCh38DH.20181023.Bedouin	HGDP	Bedouin	Bedouin in Negev, Israel (HGDP)	Middle East (HGDP)	MEA
HGDP00635	HGDP00635.alt_bwamem_GRCh38DH.20181023.Bedouin	HGDP	Bedouin	Bedouin in Negev, Israel (HGDP)	Middle East (HGDP)	MEA
HGDP00636	HGDP00636.alt_bwamem_GRCh38DH.20181023.Bedouin	HGDP	Bedouin	Bedouin in Negev, Israel (HGDP)	Middle East (HGDP)	MEA
HGDP00637	HGDP00637.alt_bwamem_GRCh38DH.20181023.Bedouin	HGDP	Bedouin	Bedouin in Negev, Israel (HGDP)	Middle East (HGDP)	MEA
HGDP00638	HGDP00638.alt_bwamem_GRCh38DH.20181023.Bedouin	HGDP	Bedouin	Bedouin in Negev, Israel (HGDP)	Middle East (HGDP)	MEA
HGDP00639	HGDP00639.alt_bwamem_GRCh38DH.20181023.Bedouin	HGDP	Bedouin	Bedouin in Negev, Israel (HGDP)	Middle East (HGDP)	MEA
HGDP00640	HGDP00640.alt_bwamem_GRCh38DH.20181023.Bedouin	HGDP	Bedouin	Bedouin in Negev, Israel (HGDP)	Middle East (HGDP)	MEA
HGDP00641	HGDP00641.alt_bwamem_GRCh38DH.20181023.Bedouin	HGDP	Bedouin	Bedouin in Negev, Israel (HGDP)	Middle East (HGDP)	MEA
HGDP00642	HGDP00642.alt_bwamem_GRCh38DH.20181023.Bedouin	HGDP	Bedouin	Bedouin in Negev, Israel (HGDP)	Middle East (HGDP)	MEA
HGDP00643	HGDP00643.alt_bwamem_GRCh38DH.20181023.Bedouin	HGDP	Bedouin	Bedouin in Negev, Israel (HGDP)	Middle East (HGDP)	MEA
HGDP00644	HGDP00644.alt_bwamem_GRCh38DH.20181023.Bedouin	HGDP	Bedouin	Bedouin in Negev, Israel (HGDP)	Middle East (HGDP)	MEA
HGDP00645	HGDP00645.alt_bwamem_GRCh38DH.20181023.Bedouin	HGDP	Bedouin	Bedouin in Negev, Israel (HGDP)	Middle East (HGDP)	MEA
HGDP00646	HGDP00646.alt_bwamem_GRCh38DH.20181023.Bedouin	HGDP	Bedouin	Bedouin in Negev, Israel (HGDP)	Middle East (HGDP)	MEA
HGDP00647	HGDP00647.alt_bwamem_GRCh38DH.20181023.Bedouin	HGDP	Bedouin	Bedouin in Negev, Israel (HGDP)	Middle East (HGDP)	MEA
HGDP00648	HGDP00648.alt_bwamem_GRCh38DH.20181023.Bedouin	HGDP	Bedouin	Bedouin in Negev, Israel (HGDP)	Middle East (HGDP)	MEA
HGDP00649	HGDP00649.alt_bwamem_GRCh38DH.20181023.Bedouin	HGDP	Bedouin	Bedouin in Negev, Israel (HGDP)	Middle East (HGDP)	MEA
HGDP00651	HGDP00651.alt_bwamem_GRCh38DH.20181023.Bedouin	HGDP	Bedouin	Bedouin in Negev, Israel (HGDP)	Middle East (HGDP)	MEA
HGDP00653	HGDP00653.alt_bwamem_GRCh38DH.20181023.Bedouin	HGDP	Bedouin	Bedouin in Negev, Israel (HGDP)	Middle East (HGDP)	MEA
HGDP00654	HGDP00654.alt_bwamem_GRCh38DH.20181023.Bedouin	HGDP	Bedouin	Bedouin in Negev, Israel (HGDP)	Middle East (HGDP)	MEA
HGDP00701	HGDP00701.alt_bwamem_GRCh38DH.20181023.Bedouin	HGDP	Bedouin	Bedouin in Negev, Israel (HGDP)	Middle East (HGDP)	MEA
HGDP00616	SAMEA3302823.alt_bwamem_GRCh38DH.20200922.BedouinB.simons	SGDP	Bedouin B	Bedouin B in Israel(Negev) (SGDP)	West Eurasia (SGDP)	MEA
HGDP00650	SAMEA3302695.alt_bwamem_GRCh38DH.20200922.BedouinB.simons	SGDP	Bedouin B	Bedouin B in Israel(Negev) (SGDP)	West Eurasia (SGDP)	MEA
HG03008	HG03008.final	1000G	Bengali	Bengali in Bangladesh	South Asian Ancestry	SAS
HG03009	HG03009.final	1000G	Bengali	Bengali in Bangladesh	South Asian Ancestry	SAS
HG03012	HG03012.final	1000G	Bengali	Bengali in Bangladesh	South Asian Ancestry	SAS
HG03585	HG03585.final	1000G	Bengali	Bengali in Bangladesh	South Asian Ancestry	SAS
HG03589	HG03589.final	1000G	Bengali	Bengali in Bangladesh	South Asian Ancestry	SAS
HG03593	HG03593.final	1000G	Bengali	Bengali in Bangladesh	South Asian Ancestry	SAS
HG03594	HG03594.final	1000G	Bengali	Bengali in Bangladesh	South Asian Ancestry	SAS
HG03595	HG03595.final	1000G	Bengali	Bengali in Bangladesh	South Asian Ancestry	SAS
HG03596	HG03596.final	1000G	Bengali	Bengali in Bangladesh	South Asian Ancestry	SAS
HG03598	HG03598.final	1000G	Bengali	Bengali in Bangladesh	South Asian Ancestry	SAS
HG03600	HG03600.final	1000G	Bengali	Bengali in Bangladesh	South Asian Ancestry	SAS
HG03603	HG03603.final	1000G	Bengali	Bengali in Bangladesh	South Asian Ancestry	SAS
HG03604	HG03604.final	1000G	Bengali	Bengali in Bangladesh	South Asian Ancestry	SAS
HG03605	HG03605.final	1000G	Bengali	Bengali in Bangladesh	South Asian Ancestry	SAS
HG03606	HG03606.final	1000G	Bengali	Bengali in Bangladesh	South Asian Ancestry	SAS
HG03607	HG03607.final	1000G	Bengali	Bengali in Bangladesh	South Asian Ancestry	SAS
HG03611	HG03611.final	1000G	Bengali	Bengali in Bangladesh	South Asian Ancestry	SAS
HG03615	HG03615.final	1000G	Bengali	Bengali in Bangladesh	South Asian Ancestry	SAS
HG03616	HG03616.final	1000G	Bengali	Bengali in Bangladesh	South Asian Ancestry	SAS
HG03617	HG03617.final	1000G	Bengali	Bengali in Bangladesh	South Asian Ancestry	SAS
HG03793	HG03793.final	1000G	Bengali	Bengali in Bangladesh	South Asian Ancestry	SAS
HG03794	HG03794.final	1000G	Bengali	Bengali in Bangladesh	South Asian Ancestry	SAS
HG03795	HG03795.final	1000G	Bengali	Bengali in Bangladesh	South Asian Ancestry	SAS
HG03796	HG03796.final	1000G	Bengali	Bengali in Bangladesh	South Asian Ancestry	SAS
HG03797	HG03797.final	1000G	Bengali	Bengali in Bangladesh	South Asian Ancestry	SAS
HG03798	HG03798.final	1000G	Bengali	Bengali in Bangladesh	South Asian Ancestry	SAS
HG03799	HG03799.final	1000G	Bengali	Bengali in Bangladesh	South Asian Ancestry	SAS
HG03800	HG03800.final	1000G	Bengali	Bengali in Bangladesh	South Asian Ancestry	SAS
HG03801	HG03801.final	1000G	Bengali	Bengali in Bangladesh	South Asian Ancestry	SAS
HG03802	HG03802.final	1000G	Bengali	Bengali in Bangladesh	South Asian Ancestry	SAS
HG03803	HG03803.final	1000G	Bengali	Bengali in Bangladesh	South Asian Ancestry	SAS
HG03804	HG03804.final	1000G	Bengali	Bengali in Bangladesh	South Asian Ancestry	SAS
HG03805	HG03805.final	1000G	Bengali	Bengali in Bangladesh	South Asian Ancestry	SAS
HG03806	HG03806.final	1000G	Bengali	Bengali in Bangladesh	South Asian Ancestry	SAS
HG03807	HG03807.final	1000G	Bengali	Bengali in Bangladesh	South Asian Ancestry	SAS
HG03808	HG03808.final	1000G	Bengali	Bengali in Bangladesh	South Asian Ancestry	SAS
HG03809	HG03809.final	1000G	Bengali	Bengali in Bangladesh	South Asian Ancestry	SAS
HG03812	HG03812.final	1000G	Bengali	Bengali in Bangladesh	South Asian Ancestry	SAS
HG03814	HG03814.final	1000G	Bengali	Bengali in Bangladesh	South Asian Ancestry	SAS
HG03815	HG03815.final	1000G	Bengali	Bengali in Bangladesh	South Asian Ancestry	SAS
HG03816	HG03816.final	1000G	Bengali	Bengali in Bangladesh	South Asian Ancestry	SAS
HG03817	HG03817.final	1000G	Bengali	Bengali in Bangladesh	South Asian Ancestry	SAS
HG03821	HG03821.final	1000G	Bengali	Bengali in Bangladesh	South Asian Ancestry	SAS
HG03823	HG03823.final	1000G	Bengali	Bengali in Bangladesh	South Asian Ancestry	SAS
HG03824	HG03824.final	1000G	Bengali	Bengali in Bangladesh	South Asian Ancestry	SAS
HG03825	HG03825.final	1000G	Bengali	Bengali in Bangladesh	South Asian Ancestry	SAS
HG03826	HG03826.final	1000G	Bengali	Bengali in Bangladesh	South Asian Ancestry	SAS
HG03829	HG03829.final	1000G	Bengali	Bengali in Bangladesh	South Asian Ancestry	SAS
HG03830	HG03830.final	1000G	Bengali	Bengali in Bangladesh	South Asian Ancestry	SAS
HG03831	HG03831.final	1000G	Bengali	Bengali in Bangladesh	South Asian Ancestry	SAS
HG03832	HG03832.final	1000G	Bengali	Bengali in Bangladesh	South Asian Ancestry	SAS
HG03833	HG03833.final	1000G	Bengali	Bengali in Bangladesh	South Asian Ancestry	SAS
HG03834	HG03834.final	1000G	Bengali	Bengali in Bangladesh	South Asian Ancestry	SAS
HG03902	HG03902.final	1000G	Bengali	Bengali in Bangladesh	South Asian Ancestry	SAS
HG03904	HG03904.final	1000G	Bengali	Bengali in Bangladesh	South Asian Ancestry	SAS
HG03905	HG03905.final	1000G	Bengali	Bengali in Bangladesh	South Asian Ancestry	SAS
HG03906	HG03906.final	1000G	Bengali	Bengali in Bangladesh	South Asian Ancestry	SAS
HG03907	HG03907.final	1000G	Bengali	Bengali in Bangladesh	South Asian Ancestry	SAS
HG03908	HG03908.final	1000G	Bengali	Bengali in Bangladesh	South Asian Ancestry	SAS
HG03909	HG03909.final	1000G	Bengali	Bengali in Bangladesh	South Asian Ancestry	SAS
HG03910	HG03910.final	1000G	Bengali	Bengali in Bangladesh	South Asian Ancestry	SAS
HG03911	HG03911.final	1000G	Bengali	Bengali in Bangladesh	South Asian Ancestry	SAS
HG03913	HG03913.final	1000G	Bengali	Bengali in Bangladesh	South Asian Ancestry	SAS
HG03914	HG03914.final	1000G	Bengali	Bengali in Bangladesh	South Asian Ancestry	SAS
HG03915	HG03915.final	1000G	Bengali	Bengali in Bangladesh	South Asian Ancestry	SAS
HG03916	HG03916.final	1000G	Bengali	Bengali in Bangladesh	South Asian Ancestry	SAS
HG03917	HG03917.final	1000G	Bengali	Bengali in Bangladesh	South Asian Ancestry	SAS
HG03919	HG03919.final	1000G	Bengali	Bengali in Bangladesh	South Asian Ancestry	SAS
HG03920	HG03920.final	1000G	Bengali	Bengali in Bangladesh	South Asian Ancestry	SAS
HG03922	HG03922.final	1000G	Bengali	Bengali in Bangladesh	South Asian Ancestry	SAS
HG03925	HG03925.final	1000G	Bengali	Bengali in Bangladesh	South Asian Ancestry	SAS
HG03926	HG03926.final	1000G	Bengali	Bengali in Bangladesh	South Asian Ancestry	SAS
HG03927	HG03927.final	1000G	Bengali	Bengali in Bangladesh	South Asian Ancestry	SAS
HG03928	HG03928.final	1000G	Bengali	Bengali in Bangladesh	South Asian Ancestry	SAS
HG03929	HG03929.final	1000G	Bengali	Bengali in Bangladesh	South Asian Ancestry	SAS
HG03930	HG03930.final	1000G	Bengali	Bengali in Bangladesh	South Asian Ancestry	SAS
HG03931	HG03931.final	1000G	Bengali	Bengali in Bangladesh	South Asian Ancestry	SAS
HG03934	HG03934.final	1000G	Bengali	Bengali in Bangladesh	South Asian Ancestry	SAS
HG03937	HG03937.final	1000G	Bengali	Bengali in Bangladesh	South Asian Ancestry	SAS
HG03940	HG03940.final	1000G	Bengali	Bengali in Bangladesh	South Asian Ancestry	SAS
HG03941	HG03941.final	1000G	Bengali	Bengali in Bangladesh	South Asian Ancestry	SAS
HG03942	HG03942.final	1000G	Bengali	Bengali in Bangladesh	South Asian Ancestry	SAS
HG04131	HG04131.final	1000G	Bengali	Bengali in Bangladesh	South Asian Ancestry	SAS
HG04132	HG04132.final	1000G	Bengali	Bengali in Bangladesh	South Asian Ancestry	SAS
HG04133	HG04133.final	1000G	Bengali	Bengali in Bangladesh	South Asian Ancestry	SAS
HG04134	HG04134.final	1000G	Bengali	Bengali in Bangladesh	South Asian Ancestry	SAS
HG04135	HG04135.final	1000G	Bengali	Bengali in Bangladesh	South Asian Ancestry	SAS
HG04136	HG04136.final	1000G	Bengali	Bengali in Bangladesh	South Asian Ancestry	SAS
HG04140	HG04140.final	1000G	Bengali	Bengali in Bangladesh	South Asian Ancestry	SAS
HG04141	HG04141.final	1000G	Bengali	Bengali in Bangladesh	South Asian Ancestry	SAS
HG04142	HG04142.final	1000G	Bengali	Bengali in Bangladesh	South Asian Ancestry	SAS
HG04144	HG04144.final	1000G	Bengali	Bengali in Bangladesh	South Asian Ancestry	SAS
HG04146	HG04146.final	1000G	Bengali	Bengali in Bangladesh	South Asian Ancestry	SAS
HG04147	HG04147.final	1000G	Bengali	Bengali in Bangladesh	South Asian Ancestry	SAS
HG04148	HG04148.final	1000G	Bengali	Bengali in Bangladesh	South Asian Ancestry	SAS
HG04149	HG04149.final	1000G	Bengali	Bengali in Bangladesh	South Asian Ancestry	SAS
HG04150	HG04150.final	1000G	Bengali	Bengali in Bangladesh	South Asian Ancestry	SAS
HG04151	HG04151.final	1000G	Bengali	Bengali in Bangladesh	South Asian Ancestry	SAS
HG04152	HG04152.final	1000G	Bengali	Bengali in Bangladesh	South Asian Ancestry	SAS
HG04153	HG04153.final	1000G	Bengali	Bengali in Bangladesh	South Asian Ancestry	SAS
HG04155	HG04155.final	1000G	Bengali	Bengali in Bangladesh	South Asian Ancestry	SAS
HG04156	HG04156.final	1000G	Bengali	Bengali in Bangladesh	South Asian Ancestry	SAS
HG04157	HG04157.final	1000G	Bengali	Bengali in Bangladesh	South Asian Ancestry	SAS
HG04158	HG04158.final	1000G	Bengali	Bengali in Bangladesh	South Asian Ancestry	SAS
HG04159	HG04159.final	1000G	Bengali	Bengali in Bangladesh	South Asian Ancestry	SAS
HG04160	HG04160.final	1000G	Bengali	Bengali in Bangladesh	South Asian Ancestry	SAS
HG04161	HG04161.final	1000G	Bengali	Bengali in Bangladesh	South Asian Ancestry	SAS
HG04162	HG04162.final	1000G	Bengali	Bengali in Bangladesh	South Asian Ancestry	SAS
HG04164	HG04164.final	1000G	Bengali	Bengali in Bangladesh	South Asian Ancestry	SAS
HG04171	HG04171.final	1000G	Bengali	Bengali in Bangladesh	South Asian Ancestry	SAS
HG04173	HG04173.final	1000G	Bengali	Bengali in Bangladesh	South Asian Ancestry	SAS
HG04174	HG04174.final	1000G	Bengali	Bengali in Bangladesh	South Asian Ancestry	SAS
HG04175	HG04175.final	1000G	Bengali	Bengali in Bangladesh	South Asian Ancestry	SAS
HG04176	HG04176.final	1000G	Bengali	Bengali in Bangladesh	South Asian Ancestry	SAS
HG04177	HG04177.final	1000G	Bengali	Bengali in Bangladesh	South Asian Ancestry	SAS
HG04180	HG04180.final	1000G	Bengali	Bengali in Bangladesh	South Asian Ancestry	SAS
HG04182	HG04182.final	1000G	Bengali	Bengali in Bangladesh	South Asian Ancestry	SAS
HG04183	HG04183.final	1000G	Bengali	Bengali in Bangladesh	South Asian Ancestry	SAS
HG04184	HG04184.final	1000G	Bengali	Bengali in Bangladesh	South Asian Ancestry	SAS
HG04185	HG04185.final	1000G	Bengali	Bengali in Bangladesh	South Asian Ancestry	SAS
HG04186	HG04186.final	1000G	Bengali	Bengali in Bangladesh	South Asian Ancestry	SAS
HG04187	HG04187.final	1000G	Bengali	Bengali in Bangladesh	South Asian Ancestry	SAS
HG04188	HG04188.final	1000G	Bengali	Bengali in Bangladesh	South Asian Ancestry	SAS
HG04189	HG04189.final	1000G	Bengali	Bengali in Bangladesh	South Asian Ancestry	SAS
HG04191	HG04191.final	1000G	Bengali	Bengali in Bangladesh	South Asian Ancestry	SAS
HG04192	HG04192.final	1000G	Bengali	Bengali in Bangladesh	South Asian Ancestry	SAS
HG04193	HG04193.final	1000G	Bengali	Bengali in Bangladesh	South Asian Ancestry	SAS
HG04194	HG04194.final	1000G	Bengali	Bengali in Bangladesh	South Asian Ancestry	SAS
HG04195	HG04195.final	1000G	Bengali	Bengali in Bangladesh	South Asian Ancestry	SAS
HG03006	HG03006.final	1000G	Bengali,Bengali	Bengali in Bangladesh,Bengali in Bangladesh (SGDP)	South Asia (SGDP),South Asian Ancestry	SAS
HG03007	HG03007.final	1000G	Bengali,Bengali	Bengali in Bangladesh,Bengali in Bangladesh (SGDP)	South Asia (SGDP),South Asian Ancestry	SAS
HGDP01153	SAMEA3449876.alt_bwamem_GRCh38DH.20200922.Bergamo.simons	SGDP	Bergamo	Bergamo in Italy(Bergamo) (SGDP)	West Eurasia (SGDP)	EUR
HGDP01172	SAMEA3302855.alt_bwamem_GRCh38DH.20200922.Bergamo.simons	SGDP	Bergamo	Bergamo in Italy(Bergamo) (SGDP)	West Eurasia (SGDP)	EUR
HGDP01149	HGDP01149.alt_bwamem_GRCh38DH.20181023.BergamoItalian	HGDP	Bergamo Italian	Bergamo Italian in Bergamo, Italy (HGDP)	Europe (HGDP)	EUR
HGDP01151	HGDP01151.alt_bwamem_GRCh38DH.20181023.BergamoItalian	HGDP	Bergamo Italian	Bergamo Italian in Bergamo, Italy (HGDP)	Europe (HGDP)	EUR
HGDP01152	HGDP01152.alt_bwamem_GRCh38DH.20181023.BergamoItalian	HGDP	Bergamo Italian	Bergamo Italian in Bergamo, Italy (HGDP)	Europe (HGDP)	EUR
HGDP01155	HGDP01155.alt_bwamem_GRCh38DH.20181023.BergamoItalian	HGDP	Bergamo Italian	Bergamo Italian in Bergamo, Italy (HGDP)	Europe (HGDP)	EUR
HGDP01156	HGDP01156.alt_bwamem_GRCh38DH.20181023.BergamoItalian	HGDP	Bergamo Italian	Bergamo Italian in Bergamo, Italy (HGDP)	Europe (HGDP)	EUR
HGDP01157	HGDP01157.alt_bwamem_GRCh38DH.20181023.BergamoItalian	HGDP	Bergamo Italian	Bergamo Italian in Bergamo, Italy (HGDP)	Europe (HGDP)	EUR
HGDP01171	HGDP01171.alt_bwamem_GRCh38DH.20181023.BergamoItalian	HGDP	Bergamo Italian	Bergamo Italian in Bergamo, Italy (HGDP)	Europe (HGDP)	EUR
HGDP01173	HGDP01173.alt_bwamem_GRCh38DH.20181023.BergamoItalian	HGDP	Bergamo Italian	Bergamo Italian in Bergamo, Italy (HGDP)	Europe (HGDP)	EUR
HGDP01174	HGDP01174.alt_bwamem_GRCh38DH.20181023.BergamoItalian	HGDP	Bergamo Italian	Bergamo Italian in Bergamo, Italy (HGDP)	Europe (HGDP)	EUR
HGDP01177	HGDP01177.alt_bwamem_GRCh38DH.20181023.BergamoItalian	HGDP	Bergamo Italian	Bergamo Italian in Bergamo, Italy (HGDP)	Europe (HGDP)	EUR
HGDP00452	HGDP00452.alt_bwamem_GRCh38DH.20181023.Biaka	HGDP	Biaka	Biaka in Central African Republic (SGDP)	Africa (HGDP)	AFR
HGDP00453	HGDP00453.alt_bwamem_GRCh38DH.20181023.Biaka	HGDP	Biaka	Biaka in Central African Republic (SGDP)	Africa (HGDP)	AFR
HGDP00454	HGDP00454.alt_bwamem_GRCh38DH.20181023.Biaka	HGDP	Biaka	Biaka in Central African Republic (SGDP)	Africa (HGDP)	AFR
HGDP00455	HGDP00455.alt_bwamem_GRCh38DH.20181023.Biaka	HGDP	Biaka	Biaka in Central African Republic (SGDP)	Africa (HGDP)	AFR
HGDP00457	SAMEA3302816.alt_bwamem_GRCh38DH.20200922.Biaka.simons	SGDP	Biaka	Biaka in Central African Republic (SGDP)	Africa (SGDP)	AFR
HGDP00458	HGDP00458.alt_bwamem_GRCh38DH.20181023.Biaka	HGDP	Biaka	Biaka in Central African Republic (SGDP)	Africa (HGDP)	AFR
HGDP00459	HGDP00459.alt_bwamem_GRCh38DH.20181023.Biaka	HGDP	Biaka	Biaka in Central African Republic (SGDP)	Africa (HGDP)	AFR
HGDP00460	HGDP00460.alt_bwamem_GRCh38DH.20181023.Biaka	HGDP	Biaka	Biaka in Central African Republic (SGDP)	Africa (HGDP)	AFR
HGDP00461	SAMEA3302673.alt_bwamem_GRCh38DH.20200922.Biaka.simons	SGDP	Biaka	Biaka in Central African Republic (SGDP)	Africa (SGDP)	AFR
HGDP00464	HGDP00464.alt_bwamem_GRCh38DH.20181023.Biaka	HGDP	Biaka	Biaka in Central African Republic (SGDP)	Africa (HGDP)	AFR
HGDP00465	HGDP00465.alt_bwamem_GRCh38DH.20181023.Biaka	HGDP	Biaka	Biaka in Central African Republic (SGDP)	Africa (HGDP)	AFR
HGDP00466	HGDP00466.alt_bwamem_GRCh38DH.20181023.Biaka	HGDP	Biaka	Biaka in Central African Republic (SGDP)	Africa (HGDP)	AFR
HGDP00469	HGDP00469.alt_bwamem_GRCh38DH.20181023.Biaka	HGDP	Biaka	Biaka in Central African Republic (SGDP)	Africa (HGDP)	AFR
HGDP00470	HGDP00470.alt_bwamem_GRCh38DH.20181023.Biaka	HGDP	Biaka	Biaka in Central African Republic (SGDP)	Africa (HGDP)	AFR
HGDP00472	HGDP00472.alt_bwamem_GRCh38DH.20181023.Biaka	HGDP	Biaka	Biaka in Central African Republic (SGDP)	Africa (HGDP)	AFR
HGDP00473	HGDP00473.alt_bwamem_GRCh38DH.20181023.Biaka	HGDP	Biaka	Biaka in Central African Republic (SGDP)	Africa (HGDP)	AFR
HGDP00475	HGDP00475.alt_bwamem_GRCh38DH.20181023.Biaka	HGDP	Biaka	Biaka in Central African Republic (SGDP)	Africa (HGDP)	AFR
HGDP00479	HGDP00479.alt_bwamem_GRCh38DH.20181023.Biaka	HGDP	Biaka	Biaka in Central African Republic (SGDP)	Africa (HGDP)	AFR
HGDP00981	HGDP00981.alt_bwamem_GRCh38DH.20181023.Biaka	HGDP	Biaka	Biaka in Central African Republic (SGDP)	Africa (HGDP)	AFR
HGDP00985	HGDP00985.alt_bwamem_GRCh38DH.20181023.Biaka	HGDP	Biaka	Biaka in Central African Republic (SGDP)	Africa (HGDP)	AFR
HGDP00986	HGDP00986.alt_bwamem_GRCh38DH.20181023.Biaka	HGDP	Biaka	Biaka in Central African Republic (SGDP)	Africa (HGDP)	AFR
HGDP01086	HGDP01086.alt_bwamem_GRCh38DH.20181023.Biaka	HGDP	Biaka	Biaka in Central African Republic (SGDP)	Africa (HGDP)	AFR
HGDP01087	HGDP01087.alt_bwamem_GRCh38DH.20181023.Biaka	HGDP	Biaka	Biaka in Central African Republic (SGDP)	Africa (HGDP)	AFR
HGDP01090	HGDP01090.alt_bwamem_GRCh38DH.20181023.Biaka	HGDP	Biaka	Biaka in Central African Republic (SGDP)	Africa (HGDP)	AFR
HGDP01092	HGDP01092.alt_bwamem_GRCh38DH.20181023.Biaka	HGDP	Biaka	Biaka in Central African Republic (SGDP)	Africa (HGDP)	AFR
HGDP01094	HGDP01094.alt_bwamem_GRCh38DH.20181023.Biaka	HGDP	Biaka	Biaka in Central African Republic (SGDP)	Africa (HGDP)	AFR
HGDP00490	HGDP00490.alt_bwamem_GRCh38DH.20181023.Bougainville	HGDP	Bougainville	Bougainville in Papua New Guinea (SGDP)	Oceania (HGDP)	OCN
HGDP00491	HGDP00491.alt_bwamem_GRCh38DH.20181023.Bougainville	HGDP	Bougainville	Bougainville in Papua New Guinea (SGDP)	Oceania (HGDP)	OCN
HGDP00655	HGDP00655.alt_bwamem_GRCh38DH.20181023.Bougainville	HGDP	Bougainville	Bougainville in Papua New Guinea (SGDP)	Oceania (HGDP)	OCN
HGDP00656	SAMEA3302636.alt_bwamem_GRCh38DH.20200922.Bougainville.simons	SGDP	Bougainville	Bougainville in Papua New Guinea (SGDP)	Oceania (SGDP)	OCN
HGDP00660	SAMEA3302841.alt_bwamem_GRCh38DH.20200922.Bougainville.simons	SGDP	Bougainville	Bougainville in Papua New Guinea (SGDP)	Oceania (SGDP)	OCN
HGDP00661	HGDP00661.alt_bwamem_GRCh38DH.20181023.Bougainville	HGDP	Bougainville	Bougainville in Papua New Guinea (SGDP)	Oceania (HGDP)	OCN
HGDP00662	HGDP00662.alt_bwamem_GRCh38DH.20181023.Bougainville	HGDP	Bougainville	Bougainville in Papua New Guinea (SGDP)	Oceania (HGDP)	OCN
HGDP00663	HGDP00663.alt_bwamem_GRCh38DH.20181023.Bougainville	HGDP	Bougainville	Bougainville in Papua New Guinea (SGDP)	Oceania (HGDP)	OCN
HGDP00664	HGDP00664.alt_bwamem_GRCh38DH.20181023.Bougainville	HGDP	Bougainville	Bougainville in Papua New Guinea (SGDP)	Oceania (HGDP)	OCN
HGDP00787	HGDP00787.alt_bwamem_GRCh38DH.20181023.Bougainville	HGDP	Bougainville	Bougainville in Papua New Guinea (SGDP)	Oceania (HGDP)	OCN
HGDP00788	HGDP00788.alt_bwamem_GRCh38DH.20181023.Bougainville	HGDP	Bougainville	Bougainville in Papua New Guinea (SGDP)	Oceania (HGDP)	OCN
HGDP00823	HGDP00823.alt_bwamem_GRCh38DH.20181023.Bougainville	HGDP	Bougainville	Bougainville in Papua New Guinea (SGDP)	Oceania (HGDP)	OCN
HGDP01027	HGDP01027.alt_bwamem_GRCh38DH.20181023.Bougainville	HGDP	Bougainville	Bougainville in Papua New Guinea (SGDP)	Oceania (HGDP)	OCN
B11	SAMEA3302829.alt_bwamem_GRCh38DH.20200922.Brahmin.simons	SGDP	Brahmin	Brahmin in India (SGDP)	South Asia (SGDP)	SAS
B17	SAMEA3302645.alt_bwamem_GRCh38DH.20200922.Brahmin.simons	SGDP	Brahmin	Brahmin in India (SGDP)	South Asia (SGDP)	SAS
HGDP00001	HGDP00001.alt_bwamem_GRCh38DH.20181023.Brahui	HGDP	Brahui	Brahui in Pakistan (SGDP)	Central South Asia (HGDP)	SAS
HGDP00003	HGDP00003.alt_bwamem_GRCh38DH.20181023.Brahui	HGDP	Brahui	Brahui in Pakistan (SGDP)	Central South Asia (HGDP)	SAS
HGDP00005	HGDP00005.alt_bwamem_GRCh38DH.20181023.Brahui	HGDP	Brahui	Brahui in Pakistan (SGDP)	Central South Asia (HGDP)	SAS
HGDP00007	HGDP00007.alt_bwamem_GRCh38DH.20181023.Brahui	HGDP	Brahui	Brahui in Pakistan (SGDP)	Central South Asia (HGDP)	SAS
HGDP00009	HGDP00009.alt_bwamem_GRCh38DH.20181023.Brahui	HGDP	Brahui	Brahui in Pakistan (SGDP)	Central South Asia (HGDP)	SAS
HGDP00011	HGDP00011.alt_bwamem_GRCh38DH.20181023.Brahui	HGDP	Brahui	Brahui in Pakistan (SGDP)	Central South Asia (HGDP)	SAS
HGDP00013	HGDP00013.alt_bwamem_GRCh38DH.20181023.Brahui	HGDP	Brahui	Brahui in Pakistan (SGDP)	Central South Asia (HGDP)	SAS
HGDP00015	HGDP00015.alt_bwamem_GRCh38DH.20181023.Brahui	HGDP	Brahui	Brahui in Pakistan (SGDP)	Central South Asia (HGDP)	SAS
HGDP00017	HGDP00017.alt_bwamem_GRCh38DH.20181023.Brahui	HGDP	Brahui	Brahui in Pakistan (SGDP)	Central South Asia (HGDP)	SAS
HGDP00019	SAMEA3302677.alt_bwamem_GRCh38DH.20200922.Brahui.simons	SGDP	Brahui	Brahui in Pakistan (SGDP)	South Asia (SGDP)	SAS
HGDP00021	HGDP00021.alt_bwamem_GRCh38DH.20181023.Brahui	HGDP	Brahui	Brahui in Pakistan (SGDP)	Central South Asia (HGDP)	SAS
HGDP00023	HGDP00023.alt_bwamem_GRCh38DH.20181023.Brahui	HGDP	Brahui	Brahui in Pakistan (SGDP)	Central South Asia (HGDP)	SAS
HGDP00025	HGDP00025.alt_bwamem_GRCh38DH.20181023.Brahui	HGDP	Brahui	Brahui in Pakistan (SGDP)	Central South Asia (HGDP)	SAS
HGDP00027	SAMEA3302782.alt_bwamem_GRCh38DH.20200922.Brahui.simons	SGDP	Brahui	Brahui in Pakistan (SGDP)	South Asia (SGDP)	SAS
HGDP00029	HGDP00029.alt_bwamem_GRCh38DH.20181023.Brahui	HGDP	Brahui	Brahui in Pakistan (SGDP)	Central South Asia (HGDP)	SAS
HGDP00031	HGDP00031.alt_bwamem_GRCh38DH.20181023.Brahui	HGDP	Brahui	Brahui in Pakistan (SGDP)	Central South Asia (HGDP)	SAS
HGDP00033	HGDP00033.alt_bwamem_GRCh38DH.20181023.Brahui	HGDP	Brahui	Brahui in Pakistan (SGDP)	Central South Asia (HGDP)	SAS
HGDP00035	HGDP00035.alt_bwamem_GRCh38DH.20181023.Brahui	HGDP	Brahui	Brahui in Pakistan (SGDP)	Central South Asia (HGDP)	SAS
HGDP00037	HGDP00037.alt_bwamem_GRCh38DH.20181023.Brahui	HGDP	Brahui	Brahui in Pakistan (SGDP)	Central South Asia (HGDP)	SAS
HGDP00039	HGDP00039.alt_bwamem_GRCh38DH.20181023.Brahui	HGDP	Brahui	Brahui in Pakistan (SGDP)	Central South Asia (HGDP)	SAS
HGDP00041	HGDP00041.alt_bwamem_GRCh38DH.20181023.Brahui	HGDP	Brahui	Brahui in Pakistan (SGDP)	Central South Asia (HGDP)	SAS
HGDP00043	HGDP00043.alt_bwamem_GRCh38DH.20181023.Brahui	HGDP	Brahui	Brahui in Pakistan (SGDP)	Central South Asia (HGDP)	SAS
HGDP00045	HGDP00045.alt_bwamem_GRCh38DH.20181023.Brahui	HGDP	Brahui	Brahui in Pakistan (SGDP)	Central South Asia (HGDP)	SAS
HGDP00047	HGDP00047.alt_bwamem_GRCh38DH.20181023.Brahui	HGDP	Brahui	Brahui in Pakistan (SGDP)	Central South Asia (HGDP)	SAS
HGDP00049	HGDP00049.alt_bwamem_GRCh38DH.20181023.Brahui	HGDP	Brahui	Brahui in Pakistan (SGDP)	Central South Asia (HGDP)	SAS
HG00096	HG00096.final	1000G	British	British in England and Scotland	European Ancestry	EUR
HG00097	HG00097.final	1000G	British	British in England and Scotland	European Ancestry	EUR
HG00099	HG00099.final	1000G	British	British in England and Scotland	European Ancestry	EUR
HG00100	HG00100.final	1000G	British	British in England and Scotland	European Ancestry	EUR
HG00101	HG00101.final	1000G	British	British in England and Scotland	European Ancestry	EUR
HG00102	HG00102.final	1000G	British	British in England and Scotland	European Ancestry	EUR
HG00103	HG00103.final	1000G	British	British in England and Scotland	European Ancestry	EUR
HG00105	HG00105.final	1000G	British	British in England and Scotland	European Ancestry	EUR
HG00106	HG00106.final	1000G	British	British in England and Scotland	European Ancestry	EUR
HG00107	HG00107.final	1000G	British	British in England and Scotland	European Ancestry	EUR
HG00108	HG00108.final	1000G	British	British in England and Scotland	European Ancestry	EUR
HG00109	HG00109.final	1000G	British	British in England and Scotland	European Ancestry	EUR
HG00110	HG00110.final	1000G	British	British in England and Scotland	European Ancestry	EUR
HG00111	HG00111.final	1000G	British	British in England and Scotland	European Ancestry	EUR
HG00112	HG00112.final	1000G	British	British in England and Scotland	European Ancestry	EUR
HG00113	HG00113.final	1000G	British	British in England and Scotland	European Ancestry	EUR
HG00114	HG00114.final	1000G	British	British in England and Scotland	European Ancestry	EUR
HG00115	HG00115.final	1000G	British	British in England and Scotland	European Ancestry	EUR
HG00116	HG00116.final	1000G	British	British in England and Scotland	European Ancestry	EUR
HG00117	HG00117.final	1000G	British	British in England and Scotland	European Ancestry	EUR
HG00118	HG00118.final	1000G	British	British in England and Scotland	European Ancestry	EUR
HG00119	HG00119.final	1000G	British	British in England and Scotland	European Ancestry	EUR
HG00120	HG00120.final	1000G	British	British in England and Scotland	European Ancestry	EUR
HG00121	HG00121.final	1000G	British	British in England and Scotland	European Ancestry	EUR
HG00122	HG00122.final	1000G	British	British in England and Scotland	European Ancestry	EUR
HG00123	HG00123.final	1000G	British	British in England and Scotland	European Ancestry	EUR
HG00125	HG00125.final	1000G	British	British in England and Scotland	European Ancestry	EUR
HG00127	HG00127.final	1000G	British	British in England and Scotland	European Ancestry	EUR
HG00129	HG00129.final	1000G	British	British in England and Scotland	European Ancestry	EUR
HG00130	HG00130.final	1000G	British	British in England and Scotland	European Ancestry	EUR
HG00131	HG00131.final	1000G	British	British in England and Scotland	European Ancestry	EUR
HG00132	HG00132.final	1000G	British	British in England and Scotland	European Ancestry	EUR
HG00133	HG00133.final	1000G	British	British in England and Scotland	European Ancestry	EUR
HG00136	HG00136.final	1000G	British	British in England and Scotland	European Ancestry	EUR
HG00137	HG00137.final	1000G	British	British in England and Scotland	European Ancestry	EUR
HG00138	HG00138.final	1000G	British	British in England and Scotland	European Ancestry	EUR
HG00139	HG00139.final	1000G	British	British in England and Scotland	European Ancestry	EUR
HG00140	HG00140.final	1000G	British	British in England and Scotland	European Ancestry	EUR
HG00141	HG00141.final	1000G	British	British in England and Scotland	European Ancestry	EUR
HG00142	HG00142.final	1000G	British	British in England and Scotland	European Ancestry	EUR
HG00143	HG00143.final	1000G	British	British in England and Scotland	European Ancestry	EUR
HG00145	HG00145.final	1000G	British	British in England and Scotland	European Ancestry	EUR
HG00146	HG00146.final	1000G	British	British in England and Scotland	European Ancestry	EUR
HG00148	HG00148.final	1000G	British	British in England and Scotland	European Ancestry	EUR
HG00149	HG00149.final	1000G	British	British in England and Scotland	European Ancestry	EUR
HG00150	HG00150.final	1000G	British	British in England and Scotland	European Ancestry	EUR
HG00151	HG00151.final	1000G	British	British in England and Scotland	European Ancestry	EUR
HG00154	HG00154.final	1000G	British	British in England and Scotland	European Ancestry	EUR
HG00155	HG00155.final	1000G	British	British in England and Scotland	European Ancestry	EUR
HG00157	HG00157.final	1000G	British	British in England and Scotland	European Ancestry	EUR
HG00158	HG00158.final	1000G	British	British in England and Scotland	European Ancestry	EUR
HG00159	HG00159.final	1000G	British	British in England and Scotland	European Ancestry	EUR
HG00160	HG00160.final	1000G	British	British in England and Scotland	European Ancestry	EUR
HG00231	HG00231.final	1000G	British	British in England and Scotland	European Ancestry	EUR
HG00232	HG00232.final	1000G	British	British in England and Scotland	European Ancestry	EUR
HG00233	HG00233.final	1000G	British	British in England and Scotland	European Ancestry	EUR
HG00234	HG00234.final	1000G	British	British in England and Scotland	European Ancestry	EUR
HG00235	HG00235.final	1000G	British	British in England and Scotland	European Ancestry	EUR
HG00236	HG00236.final	1000G	British	British in England and Scotland	European Ancestry	EUR
HG00237	HG00237.final	1000G	British	British in England and Scotland	European Ancestry	EUR
HG00238	HG00238.final	1000G	British	British in England and Scotland	European Ancestry	EUR
HG00239	HG00239.final	1000G	British	British in England and Scotland	European Ancestry	EUR
HG00240	HG00240.final	1000G	British	British in England and Scotland	European Ancestry	EUR
HG00242	HG00242.final	1000G	British	British in England and Scotland	European Ancestry	EUR
HG00243	HG00243.final	1000G	British	British in England and Scotland	European Ancestry	EUR
HG00244	HG00244.final	1000G	British	British in England and Scotland	European Ancestry	EUR
HG00245	HG00245.final	1000G	British	British in England and Scotland	European Ancestry	EUR
HG00246	HG00246.final	1000G	British	British in England and Scotland	European Ancestry	EUR
HG00250	HG00250.final	1000G	British	British in England and Scotland	European Ancestry	EUR
HG00251	HG00251.final	1000G	British	British in England and Scotland	European Ancestry	EUR
HG00252	HG00252.final	1000G	British	British in England and Scotland	European Ancestry	EUR
HG00253	HG00253.final	1000G	British	British in England and Scotland	European Ancestry	EUR
HG00254	HG00254.final	1000G	British	British in England and Scotland	European Ancestry	EUR
HG00255	HG00255.final	1000G	British	British in England and Scotland	European Ancestry	EUR
HG00256	HG00256.final	1000G	British	British in England and Scotland	European Ancestry	EUR
HG00257	HG00257.final	1000G	British	British in England and Scotland	European Ancestry	EUR
HG00258	HG00258.final	1000G	British	British in England and Scotland	European Ancestry	EUR
HG00259	HG00259.final	1000G	British	British in England and Scotland	European Ancestry	EUR
HG00260	HG00260.final	1000G	British	British in England and Scotland	European Ancestry	EUR
HG00261	HG00261.final	1000G	British	British in England and Scotland	European Ancestry	EUR
HG00262	HG00262.final	1000G	British	British in England and Scotland	European Ancestry	EUR
HG00263	HG00263.final	1000G	British	British in England and Scotland	European Ancestry	EUR
HG00264	HG00264.final	1000G	British	British in England and Scotland	European Ancestry	EUR
HG00265	HG00265.final	1000G	British	British in England and Scotland	European Ancestry	EUR
HG01334	HG01334.final	1000G	British	British in England and Scotland	European Ancestry	EUR
HG01789	HG01789.final	1000G	British	British in England and Scotland	European Ancestry	EUR
HG01790	HG01790.final	1000G	British	British in England and Scotland	European Ancestry	EUR
HG01791	HG01791.final	1000G	British	British in England and Scotland	European Ancestry	EUR
HG02215	HG02215.final	1000G	British	British in England and Scotland	European Ancestry	EUR
HG00126	HG00126.final	1000G	British,English	British in England and Scotland,English in England (SGDP)	European Ancestry,West Eurasia (SGDP)	EUR
HG00128	HG00128.final	1000G	British,English	British in England and Scotland,English in England (SGDP)	European Ancestry,West Eurasia (SGDP)	EUR
BulgarianB4	SAMEA3302718.alt_bwamem_GRCh38DH.20200922.Bulgarian.simons	SGDP	Bulgarian	Bulgarian in Bulgaria (SGDP)	West Eurasia (SGDP)	EUR
BulgarianC1	SAMEA3302842.alt_bwamem_GRCh38DH.20200922.Bulgarian.simons	SGDP	Bulgarian	Bulgarian in Bulgaria (SGDP)	West Eurasia (SGDP)	EUR
Bu16	SAMEA3302895.alt_bwamem_GRCh38DH.20200922.Burmese.simons	SGDP	Burmese	Burmese in Myanmar (SGDP)	East Asia (SGDP)	EAS
Bu5	SAMEA3302692.alt_bwamem_GRCh38DH.20200922.Burmese.simons	SGDP	Burmese	Burmese in Myanmar (SGDP)	East Asia (SGDP)	EAS
HGDP00338	SAMEA3302795.alt_bwamem_GRCh38DH.20200922.Burusho.simons	SGDP	Burusho	Burusho in Pakistan (HGDP)	South Asia (SGDP)	SAS
HGDP00341	HGDP00341.alt_bwamem_GRCh38DH.20181023.Burusho	HGDP	Burusho	Burusho in Pakistan (HGDP)	Central South Asia (HGDP)	SAS
HGDP00346	HGDP00346.alt_bwamem_GRCh38DH.20181023.Burusho	HGDP	Burusho	Burusho in Pakistan (HGDP)	Central South Asia (HGDP)	SAS
HGDP00351	HGDP00351.alt_bwamem_GRCh38DH.20181023.Burusho	HGDP	Burusho	Burusho in Pakistan (HGDP)	Central South Asia (HGDP)	SAS
HGDP00356	HGDP00356.alt_bwamem_GRCh38DH.20181023.Burusho	HGDP	Burusho	Burusho in Pakistan (HGDP)	Central South Asia (HGDP)	SAS
HGDP00359	HGDP00359.alt_bwamem_GRCh38DH.20181023.Burusho	HGDP	Burusho	Burusho in Pakistan (HGDP)	Central South Asia (HGDP)	SAS
HGDP00364	HGDP00364.alt_bwamem_GRCh38DH.20181023.Burusho	HGDP	Burusho	Burusho in Pakistan (HGDP)	Central South Asia (HGDP)	SAS
HGDP00371	HGDP00371.alt_bwamem_GRCh38DH.20181023.Burusho	HGDP	Burusho	Burusho in Pakistan (HGDP)	Central South Asia (HGDP)	SAS
HGDP00372	HGDP00372.alt_bwamem_GRCh38DH.20181023.Burusho	HGDP	Burusho	Burusho in Pakistan (HGDP)	Central South Asia (HGDP)	SAS
HGDP00376	HGDP00376.alt_bwamem_GRCh38DH.20181023.Burusho	HGDP	Burusho	Burusho in Pakistan (HGDP)	Central South Asia (HGDP)	SAS
HGDP00382	HGDP00382.alt_bwamem_GRCh38DH.20181023.Burusho	HGDP	Burusho	Burusho in Pakistan (HGDP)	Central South Asia (HGDP)	SAS
HGDP00388	HGDP00388.alt_bwamem_GRCh38DH.20181023.Burusho	HGDP	Burusho	Burusho in Pakistan (HGDP)	Central South Asia (HGDP)	SAS
HGDP00392	HGDP00392.alt_bwamem_GRCh38DH.20181023.Burusho	HGDP	Burusho	Burusho in Pakistan (HGDP)	Central South Asia (HGDP)	SAS
HGDP00397	HGDP00397.alt_bwamem_GRCh38DH.20181023.Burusho	HGDP	Burusho	Burusho in Pakistan (HGDP)	Central South Asia (HGDP)	SAS
HGDP00402	HGDP00402.alt_bwamem_GRCh38DH.20181023.Burusho	HGDP	Burusho	Burusho in Pakistan (HGDP)	Central South Asia (HGDP)	SAS
HGDP00407	HGDP00407.alt_bwamem_GRCh38DH.20181023.Burusho	HGDP	Burusho	Burusho in Pakistan (HGDP)	Central South Asia (HGDP)	SAS
HGDP00412	HGDP00412.alt_bwamem_GRCh38DH.20181023.Burusho	HGDP	Burusho	Burusho in Pakistan (HGDP)	Central South Asia (HGDP)	SAS
HGDP00417	HGDP00417.alt_bwamem_GRCh38DH.20181023.Burusho	HGDP	Burusho	Burusho in Pakistan (HGDP)	Central South Asia (HGDP)	SAS
HGDP00423	HGDP00423.alt_bwamem_GRCh38DH.20181023.Burusho	HGDP	Burusho	Burusho in Pakistan (HGDP)	Central South Asia (HGDP)	SAS
HGDP00428	SAMEA3302798.alt_bwamem_GRCh38DH.20200922.Burusho.simons	SGDP	Burusho	Burusho in Pakistan (HGDP)	South Asia (SGDP)	SAS
HGDP00433	HGDP00433.alt_bwamem_GRCh38DH.20181023.Burusho	HGDP	Burusho	Burusho in Pakistan (HGDP)	Central South Asia (HGDP)	SAS
HGDP00438	HGDP00438.alt_bwamem_GRCh38DH.20181023.Burusho	HGDP	Burusho	Burusho in Pakistan (HGDP)	Central South Asia (HGDP)	SAS
HGDP00444	HGDP00444.alt_bwamem_GRCh38DH.20181023.Burusho	HGDP	Burusho	Burusho in Pakistan (HGDP)	Central South Asia (HGDP)	SAS
HGDP00445	HGDP00445.alt_bwamem_GRCh38DH.20181023.Burusho	HGDP	Burusho	Burusho in Pakistan (HGDP)	Central South Asia (HGDP)	SAS
HGDP00711	HGDP00711.alt_bwamem_GRCh38DH.20181023.Cambodian	HGDP	Cambodian	Cambodian in Cambodia (SGDP)	East Asia (HGDP)	EAS
HGDP00712	HGDP00712.alt_bwamem_GRCh38DH.20181023.Cambodian	HGDP	Cambodian	Cambodian in Cambodia (SGDP)	East Asia (HGDP)	EAS
HGDP00714	HGDP00714.alt_bwamem_GRCh38DH.20181023.Cambodian	HGDP	Cambodian	Cambodian in Cambodia (SGDP)	East Asia (HGDP)	EAS
HGDP00715	HGDP00715.alt_bwamem_GRCh38DH.20181023.Cambodian	HGDP	Cambodian	Cambodian in Cambodia (SGDP)	East Asia (HGDP)	EAS
HGDP00716	HGDP00716.alt_bwamem_GRCh38DH.20181023.Cambodian	HGDP	Cambodian	Cambodian in Cambodia (SGDP)	East Asia (HGDP)	EAS
HGDP00717	SAMEA3302689.alt_bwamem_GRCh38DH.20200922.Cambodian.simons	SGDP	Cambodian	Cambodian in Cambodia (SGDP)	East Asia (SGDP)	EAS
HGDP00719	HGDP00719.alt_bwamem_GRCh38DH.20181023.Cambodian	HGDP	Cambodian	Cambodian in Cambodia (SGDP)	East Asia (HGDP)	EAS
HGDP00720	HGDP00720.alt_bwamem_GRCh38DH.20181023.Cambodian	HGDP	Cambodian	Cambodian in Cambodia (SGDP)	East Asia (HGDP)	EAS
HGDP00721	HGDP00721.alt_bwamem_GRCh38DH.20181023.Cambodian	HGDP	Cambodian	Cambodian in Cambodia (SGDP)	East Asia (HGDP)	EAS
HGDP00713	SAMEA3302791.alt_bwamem_GRCh38DH.20200922.Cambodian.simons	SGDP	Cambodian,Cambodian	Cambodian in Cambodia (SGDP),Cambodian in Cambodia (HGDP)	East Asia (SGDP),East Asia (HGDP)	EAS
NA06984	NA06984.final	1000G	CEPH	Utah residents (CEPH) with Northern and Western European ancestry	European Ancestry	EUR
NA06985	NA06985.final	1000G	CEPH	Utah residents (CEPH) with Northern and Western European ancestry	European Ancestry	EUR
NA06986	NA06986.final	1000G	CEPH	Utah residents (CEPH) with Northern and Western European ancestry	European Ancestry	EUR
NA06989	NA06989.final	1000G	CEPH	Utah residents (CEPH) with Northern and Western European ancestry	European Ancestry	EUR
NA06991	NA06991.final	1000G	CEPH	Utah residents (CEPH) with Northern and Western European ancestry	European Ancestry	EUR
NA06993	NA06993.final	1000G	CEPH	Utah residents (CEPH) with Northern and Western European ancestry	European Ancestry	EUR
NA06994	NA06994.final	1000G	CEPH	Utah residents (CEPH) with Northern and Western European ancestry	European Ancestry	EUR
NA06995	NA06995.final	1000G	CEPH	Utah residents (CEPH) with Northern and Western European ancestry	European Ancestry	EUR
NA06997	NA06997.final	1000G	CEPH	Utah residents (CEPH) with Northern and Western European ancestry	European Ancestry	EUR
NA07000	NA07000.final	1000G	CEPH	Utah residents (CEPH) with Northern and Western European ancestry	European Ancestry	EUR
NA07014	NA07014.final	1000G	CEPH	Utah residents (CEPH) with Northern and Western European ancestry	European Ancestry	EUR
NA07019	NA07019.final	1000G	CEPH	Utah residents (CEPH) with Northern and Western European ancestry	European Ancestry	EUR
NA07022	NA07022.final	1000G	CEPH	Utah residents (CEPH) with Northern and Western European ancestry	European Ancestry	EUR
NA07029	NA07029.final	1000G	CEPH	Utah residents (CEPH) with Northern and Western European ancestry	European Ancestry	EUR
NA07031	NA07031.final	1000G	CEPH	Utah residents (CEPH) with Northern and Western European ancestry	European Ancestry	EUR
NA07034	NA07034.final	1000G	CEPH	Utah residents (CEPH) with Northern and Western European ancestry	European Ancestry	EUR
NA07037	NA07037.final	1000G	CEPH	Utah residents (CEPH) with Northern and Western European ancestry	European Ancestry	EUR
NA07045	NA07045.final	1000G	CEPH	Utah residents (CEPH) with Northern and Western European ancestry	European Ancestry	EUR
NA07048	NA07048.final	1000G	CEPH	Utah residents (CEPH) with Northern and Western European ancestry	European Ancestry	EUR
NA07051	NA07051.final	1000G	CEPH	Utah residents (CEPH) with Northern and Western European ancestry	European Ancestry	EUR
NA07055	NA07055.final	1000G	CEPH	Utah residents (CEPH) with Northern and Western European ancestry	European Ancestry	EUR
NA07056	NA07056.final	1000G	CEPH	Utah residents (CEPH) with Northern and Western European ancestry	European Ancestry	EUR
NA07345	NA07345.final	1000G	CEPH	Utah residents (CEPH) with Northern and Western European ancestry	European Ancestry	EUR
NA07346	NA07346.final	1000G	CEPH	Utah residents (CEPH) with Northern and Western European ancestry	European Ancestry	EUR
NA07347	NA07347.final	1000G	CEPH	Utah residents (CEPH) with Northern and Western European ancestry	European Ancestry	EUR
NA07348	NA07348.final	1000G	CEPH	Utah residents (CEPH) with Northern and Western European ancestry	European Ancestry	EUR
NA07349	NA07349.final	1000G	CEPH	Utah residents (CEPH) with Northern and Western European ancestry	European Ancestry	EUR
NA07357	NA07357.final	1000G	CEPH	Utah residents (CEPH) with Northern and Western European ancestry	European Ancestry	EUR
NA07435	NA07435.final	1000G	CEPH	Utah residents (CEPH) with Northern and Western European ancestry	European Ancestry	EUR
NA10830	NA10830.final	1000G	CEPH	Utah residents (CEPH) with Northern and Western European ancestry	European Ancestry	EUR
NA10831	NA10831.final	1000G	CEPH	Utah residents (CEPH) with Northern and Western European ancestry	European Ancestry	EUR
NA10835	NA10835.final	1000G	CEPH	Utah residents (CEPH) with Northern and Western European ancestry	European Ancestry	EUR
NA10836	NA10836.final	1000G	CEPH	Utah residents (CEPH) with Northern and Western European ancestry	European Ancestry	EUR
NA10837	NA10837.final	1000G	CEPH	Utah residents (CEPH) with Northern and Western European ancestry	European Ancestry	EUR
NA10838	NA10838.final	1000G	CEPH	Utah residents (CEPH) with Northern and Western European ancestry	European Ancestry	EUR
NA10839	NA10839.final	1000G	CEPH	Utah residents (CEPH) with Northern and Western European ancestry	European Ancestry	EUR
NA10840	NA10840.final	1000G	CEPH	Utah residents (CEPH) with Northern and Western European ancestry	European Ancestry	EUR
NA10842	NA10842.final	1000G	CEPH	Utah residents (CEPH) with Northern and Western European ancestry	European Ancestry	EUR
NA10843	NA10843.final	1000G	CEPH	Utah residents (CEPH) with Northern and Western European ancestry	European Ancestry	EUR
NA10845	NA10845.final	1000G	CEPH	Utah residents (CEPH) with Northern and Western European ancestry	European Ancestry	EUR
NA10846	NA10846.final	1000G	CEPH	Utah residents (CEPH) with Northern and Western European ancestry	European Ancestry	EUR
NA10847	NA10847.final	1000G	CEPH	Utah residents (CEPH) with Northern and Western European ancestry	European Ancestry	EUR
NA10851	NA10851.final	1000G	CEPH	Utah residents (CEPH) with Northern and Western European ancestry	European Ancestry	EUR
NA10852	NA10852.final	1000G	CEPH	Utah residents (CEPH) with Northern and Western European ancestry	European Ancestry	EUR
NA10854	NA10854.final	1000G	CEPH	Utah residents (CEPH) with Northern and Western European ancestry	European Ancestry	EUR
NA10855	NA10855.final	1000G	CEPH	Utah residents (CEPH) with Northern and Western European ancestry	European Ancestry	EUR
NA10856	NA10856.final	1000G	CEPH	Utah residents (CEPH) with Northern and Western European ancestry	European Ancestry	EUR
NA10857	NA10857.final	1000G	CEPH	Utah residents (CEPH) with Northern and Western European ancestry	European Ancestry	EUR
NA10859	NA10859.final	1000G	CEPH	Utah residents (CEPH) with Northern and Western European ancestry	European Ancestry	EUR
NA10860	NA10860.final	1000G	CEPH	Utah residents (CEPH) with Northern and Western European ancestry	European Ancestry	EUR
NA10861	NA10861.final	1000G	CEPH	Utah residents (CEPH) with Northern and Western European ancestry	European Ancestry	EUR
NA10863	NA10863.final	1000G	CEPH	Utah residents (CEPH) with Northern and Western European ancestry	European Ancestry	EUR
NA10864	NA10864.final	1000G	CEPH	Utah residents (CEPH) with Northern and Western European ancestry	European Ancestry	EUR
NA10865	NA10865.final	1000G	CEPH	Utah residents (CEPH) with Northern and Western European ancestry	European Ancestry	EUR
NA11829	NA11829.final	1000G	CEPH	Utah residents (CEPH) with Northern and Western European ancestry	European Ancestry	EUR
NA11830	NA11830.final	1000G	CEPH	Utah residents (CEPH) with Northern and Western European ancestry	European Ancestry	EUR
NA11831	NA11831.final	1000G	CEPH	Utah residents (CEPH) with Northern and Western European ancestry	European Ancestry	EUR
NA11832	NA11832.final	1000G	CEPH	Utah residents (CEPH) with Northern and Western European ancestry	European Ancestry	EUR
NA11839	NA11839.final	1000G	CEPH	Utah residents (CEPH) with Northern and Western European ancestry	European Ancestry	EUR
NA11840	NA11840.final	1000G	CEPH	Utah residents (CEPH) with Northern and Western European ancestry	European Ancestry	EUR
NA11843	NA11843.final	1000G	CEPH	Utah residents (CEPH) with Northern and Western European ancestry	European Ancestry	EUR
NA11881	NA11881.final	1000G	CEPH	Utah residents (CEPH) with Northern and Western European ancestry	European Ancestry	EUR
NA11882	NA11882.final	1000G	CEPH	Utah residents (CEPH) with Northern and Western European ancestry	European Ancestry	EUR
NA11891	NA11891.final	1000G	CEPH	Utah residents (CEPH) with Northern and Western European ancestry	European Ancestry	EUR
NA11892	NA11892.final	1000G	CEPH	Utah residents (CEPH) with Northern and Western European ancestry	European Ancestry	EUR
NA11893	NA11893.final	1000G	CEPH	Utah residents (CEPH) with Northern and Western European ancestry	European Ancestry	EUR
NA11894	NA11894.final	1000G	CEPH	Utah residents (CEPH) with Northern and Western European ancestry	European Ancestry	EUR
NA11917	NA11917.final	1000G	CEPH	Utah residents (CEPH) with Northern and Western European ancestry	European Ancestry	EUR
NA11918	NA11918.final	1000G	CEPH	Utah residents (CEPH) with Northern and Western European ancestry	European Ancestry	EUR
NA11919	NA11919.final	1000G	CEPH	Utah residents (CEPH) with Northern and Western European ancestry	European Ancestry	EUR
NA11920	NA11920.final	1000G	CEPH	Utah residents (CEPH) with Northern and Western European ancestry	European Ancestry	EUR
NA11930	NA11930.final	1000G	CEPH	Utah residents (CEPH) with Northern and Western European ancestry	European Ancestry	EUR
NA11931	NA11931.final	1000G	CEPH	Utah residents (CEPH) with Northern and Western European ancestry	European Ancestry	EUR
NA11932	NA11932.final	1000G	CEPH	Utah residents (CEPH) with Northern and Western European ancestry	European Ancestry	EUR
NA11933	NA11933.final	1000G	CEPH	Utah residents (CEPH) with Northern and Western European ancestry	European Ancestry	EUR
NA11992	NA11992.final	1000G	CEPH	Utah residents (CEPH) with Northern and Western European ancestry	European Ancestry	EUR
NA11993	NA11993.final	1000G	CEPH	Utah residents (CEPH) with Northern and Western European ancestry	European Ancestry	EUR
NA11994	NA11994.final	1000G	CEPH	Utah residents (CEPH) with Northern and Western European ancestry	European Ancestry	EUR
NA11995	NA11995.final	1000G	CEPH	Utah residents (CEPH) with Northern and Western European ancestry	European Ancestry	EUR
NA12003	NA12003.final	1000G	CEPH	Utah residents (CEPH) with Northern and Western European ancestry	European Ancestry	EUR
NA12004	NA12004.final	1000G	CEPH	Utah residents (CEPH) with Northern and Western European ancestry	European Ancestry	EUR
NA12005	NA12005.final	1000G	CEPH	Utah residents (CEPH) with Northern and Western European ancestry	European Ancestry	EUR
NA12006	NA12006.final	1000G	CEPH	Utah residents (CEPH) with Northern and Western European ancestry	European Ancestry	EUR
NA12043	NA12043.final	1000G	CEPH	Utah residents (CEPH) with Northern and Western European ancestry	European Ancestry	EUR
NA12044	NA12044.final	1000G	CEPH	Utah residents (CEPH) with Northern and Western European ancestry	European Ancestry	EUR
NA12045	NA12045.final	1000G	CEPH	Utah residents (CEPH) with Northern and Western European ancestry	European Ancestry	EUR
NA12046	NA12046.final	1000G	CEPH	Utah residents (CEPH) with Northern and Western European ancestry	European Ancestry	EUR
NA12056	NA12056.final	1000G	CEPH	Utah residents (CEPH) with Northern and Western European ancestry	European Ancestry	EUR
NA12057	NA12057.final	1000G	CEPH	Utah residents (CEPH) with Northern and Western European ancestry	European Ancestry	EUR
NA12058	NA12058.final	1000G	CEPH	Utah residents (CEPH) with Northern and Western European ancestry	European Ancestry	EUR
NA12144	NA12144.final	1000G	CEPH	Utah residents (CEPH) with Northern and Western European ancestry	European Ancestry	EUR
NA12145	NA12145.final	1000G	CEPH	Utah residents (CEPH) with Northern and Western European ancestry	European Ancestry	EUR
NA12146	NA12146.final	1000G	CEPH	Utah residents (CEPH) with Northern and Western European ancestry	European Ancestry	EUR
NA12154	NA12154.final	1000G	CEPH	Utah residents (CEPH) with Northern and Western European ancestry	European Ancestry	EUR
NA12155	NA12155.final	1000G	CEPH	Utah residents (CEPH) with Northern and Western European ancestry	European Ancestry	EUR
NA12156	NA12156.final	1000G	CEPH	Utah residents (CEPH) with Northern and Western European ancestry	European Ancestry	EUR
NA12234	NA12234.final	1000G	CEPH	Utah residents (CEPH) with Northern and Western European ancestry	European Ancestry	EUR
NA12236	NA12236.final	1000G	CEPH	Utah residents (CEPH) with Northern and Western European ancestry	European Ancestry	EUR
NA12239	NA12239.final	1000G	CEPH	Utah residents (CEPH) with Northern and Western European ancestry	European Ancestry	EUR
NA12248	NA12248.final	1000G	CEPH	Utah residents (CEPH) with Northern and Western European ancestry	European Ancestry	EUR
NA12249	NA12249.final	1000G	CEPH	Utah residents (CEPH) with Northern and Western European ancestry	European Ancestry	EUR
NA12264	NA12264.final	1000G	CEPH	Utah residents (CEPH) with Northern and Western European ancestry	European Ancestry	EUR
NA12272	NA12272.final	1000G	CEPH	Utah residents (CEPH) with Northern and Western European ancestry	European Ancestry	EUR
NA12273	NA12273.final	1000G	CEPH	Utah residents (CEPH) with Northern and Western European ancestry	European Ancestry	EUR
NA12274	NA12274.final	1000G	CEPH	Utah residents (CEPH) with Northern and Western European ancestry	European Ancestry	EUR
NA12275	NA12275.final	1000G	CEPH	Utah residents (CEPH) with Northern and Western European ancestry	European Ancestry	EUR
NA12282	NA12282.final	1000G	CEPH	Utah residents (CEPH) with Northern and Western European ancestry	European Ancestry	EUR
NA12283	NA12283.final	1000G	CEPH	Utah residents (CEPH) with Northern and Western European ancestry	European Ancestry	EUR
NA12286	NA12286.final	1000G	CEPH	Utah residents (CEPH) with Northern and Western European ancestry	European Ancestry	EUR
NA12287	NA12287.final	1000G	CEPH	Utah residents (CEPH) with Northern and Western European ancestry	European Ancestry	EUR
NA12329	NA12329.final	1000G	CEPH	Utah residents (CEPH) with Northern and Western European ancestry	European Ancestry	EUR
NA12335	NA12335.final	1000G	CEPH	Utah residents (CEPH) with Northern and Western European ancestry	European Ancestry	EUR
NA12336	NA12336.final	1000G	CEPH	Utah residents (CEPH) with Northern and Western European ancestry	European Ancestry	EUR
NA12340	NA12340.final	1000G	CEPH	Utah residents (CEPH) with Northern and Western European ancestry	European Ancestry	EUR
NA12341	NA12341.final	1000G	CEPH	Utah residents (CEPH) with Northern and Western European ancestry	European Ancestry	EUR
NA12342	NA12342.final	1000G	CEPH	Utah residents (CEPH) with Northern and Western European ancestry	European Ancestry	EUR
NA12343	NA12343.final	1000G	CEPH	Utah residents (CEPH) with Northern and Western European ancestry	European Ancestry	EUR
NA12344	NA12344.final	1000G	CEPH	Utah residents (CEPH) with Northern and Western European ancestry	European Ancestry	EUR
NA12347	NA12347.final	1000G	CEPH	Utah residents (CEPH) with Northern and Western European ancestry	European Ancestry	EUR
NA12348	NA12348.final	1000G	CEPH	Utah residents (CEPH) with Northern and Western European ancestry	European Ancestry	EUR
NA12376	NA12376.final	1000G	CEPH	Utah residents (CEPH) with Northern and Western European ancestry	European Ancestry	EUR
NA12383	NA12383.final	1000G	CEPH	Utah residents (CEPH) with Northern and Western European ancestry	European Ancestry	EUR
NA12386	NA12386.final	1000G	CEPH	Utah residents (CEPH) with Northern and Western European ancestry	European Ancestry	EUR
NA12399	NA12399.final	1000G	CEPH	Utah residents (CEPH) with Northern and Western European ancestry	European Ancestry	EUR
NA12400	NA12400.final	1000G	CEPH	Utah residents (CEPH) with Northern and Western European ancestry	European Ancestry	EUR
NA12413	NA12413.final	1000G	CEPH	Utah residents (CEPH) with Northern and Western European ancestry	European Ancestry	EUR
NA12414	NA12414.final	1000G	CEPH	Utah residents (CEPH) with Northern and Western European ancestry	European Ancestry	EUR
NA12485	NA12485.final	1000G	CEPH	Utah residents (CEPH) with Northern and Western European ancestry	European Ancestry	EUR
NA12489	NA12489.final	1000G	CEPH	Utah residents (CEPH) with Northern and Western European ancestry	European Ancestry	EUR
NA12546	NA12546.final	1000G	CEPH	Utah residents (CEPH) with Northern and Western European ancestry	European Ancestry	EUR
NA12707	NA12707.final	1000G	CEPH	Utah residents (CEPH) with Northern and Western European ancestry	European Ancestry	EUR
NA12716	NA12716.final	1000G	CEPH	Utah residents (CEPH) with Northern and Western European ancestry	European Ancestry	EUR
NA12717	NA12717.final	1000G	CEPH	Utah residents (CEPH) with Northern and Western European ancestry	European Ancestry	EUR
NA12718	NA12718.final	1000G	CEPH	Utah residents (CEPH) with Northern and Western European ancestry	European Ancestry	EUR
NA12739	NA12739.final	1000G	CEPH	Utah residents (CEPH) with Northern and Western European ancestry	European Ancestry	EUR
NA12740	NA12740.final	1000G	CEPH	Utah residents (CEPH) with Northern and Western European ancestry	European Ancestry	EUR
NA12748	NA12748.final	1000G	CEPH	Utah residents (CEPH) with Northern and Western European ancestry	European Ancestry	EUR
NA12749	NA12749.final	1000G	CEPH	Utah residents (CEPH) with Northern and Western European ancestry	European Ancestry	EUR
NA12750	NA12750.final	1000G	CEPH	Utah residents (CEPH) with Northern and Western European ancestry	European Ancestry	EUR
NA12751	NA12751.final	1000G	CEPH	Utah residents (CEPH) with Northern and Western European ancestry	European Ancestry	EUR
NA12752	NA12752.final	1000G	CEPH	Utah residents (CEPH) with Northern and Western European ancestry	European Ancestry	EUR
NA12753	NA12753.final	1000G	CEPH	Utah residents (CEPH) with Northern and Western European ancestry	European Ancestry	EUR
NA12760	NA12760.final	1000G	CEPH	Utah residents (CEPH) with Northern and Western European ancestry	European Ancestry	EUR
NA12761	NA12761.final	1000G	CEPH	Utah residents (CEPH) with Northern and Western European ancestry	European Ancestry	EUR
NA12762	NA12762.final	1000G	CEPH	Utah residents (CEPH) with Northern and Western European ancestry	European Ancestry	EUR
NA12763	NA12763.final	1000G	CEPH	Utah residents (CEPH) with Northern and Western European ancestry	European Ancestry	EUR
NA12766	NA12766.final	1000G	CEPH	Utah residents (CEPH) with Northern and Western European ancestry	European Ancestry	EUR
NA12767	NA12767.final	1000G	CEPH	Utah residents (CEPH) with Northern and Western European ancestry	European Ancestry	EUR
NA12775	NA12775.final	1000G	CEPH	Utah residents (CEPH) with Northern and Western European ancestry	European Ancestry	EUR
NA12776	NA12776.final	1000G	CEPH	Utah residents (CEPH) with Northern and Western European ancestry	European Ancestry	EUR
NA12777	NA12777.final	1000G	CEPH	Utah residents (CEPH) with Northern and Western European ancestry	European Ancestry	EUR
NA12778	NA12778.final	1000G	CEPH	Utah residents (CEPH) with Northern and Western European ancestry	European Ancestry	EUR
NA12801	NA12801.final	1000G	CEPH	Utah residents (CEPH) with Northern and Western European ancestry	European Ancestry	EUR
NA12802	NA12802.final	1000G	CEPH	Utah residents (CEPH) with Northern and Western European ancestry	European Ancestry	EUR
NA12812	NA12812.final	1000G	CEPH	Utah residents (CEPH) with Northern and Western European ancestry	European Ancestry	EUR
NA12813	NA12813.final	1000G	CEPH	Utah residents (CEPH) with Northern and Western European ancestry	European Ancestry	EUR
NA12814	NA12814.final	1000G	CEPH	Utah residents (CEPH) with Northern and Western European ancestry	European Ancestry	EUR
NA12815	NA12815.final	1000G	CEPH	Utah residents (CEPH) with Northern and Western European ancestry	European Ancestry	EUR
NA12817	NA12817.final	1000G	CEPH	Utah residents (CEPH) with Northern and Western European ancestry	European Ancestry	EUR
NA12818	NA12818.final	1000G	CEPH	Utah residents (CEPH) with Northern and Western European ancestry	European Ancestry	EUR
NA12827	NA12827.final	1000G	CEPH	Utah residents (CEPH) with Northern and Western European ancestry	European Ancestry	EUR
NA12828	NA12828.final	1000G	CEPH	Utah residents (CEPH) with Northern and Western European ancestry	European Ancestry	EUR
NA12829	NA12829.final	1000G	CEPH	Utah residents (CEPH) with Northern and Western European ancestry	European Ancestry	EUR
NA12830	NA12830.final	1000G	CEPH	Utah residents (CEPH) with Northern and Western European ancestry	European Ancestry	EUR
NA12832	NA12832.final	1000G	CEPH	Utah residents (CEPH) with Northern and Western European ancestry	European Ancestry	EUR
NA12842	NA12842.final	1000G	CEPH	Utah residents (CEPH) with Northern and Western European ancestry	European Ancestry	EUR
NA12843	NA12843.final	1000G	CEPH	Utah residents (CEPH) with Northern and Western European ancestry	European Ancestry	EUR
NA12864	NA12864.final	1000G	CEPH	Utah residents (CEPH) with Northern and Western European ancestry	European Ancestry	EUR
NA12865	NA12865.final	1000G	CEPH	Utah residents (CEPH) with Northern and Western European ancestry	European Ancestry	EUR
NA12872	NA12872.final	1000G	CEPH	Utah residents (CEPH) with Northern and Western European ancestry	European Ancestry	EUR
NA12873	NA12873.final	1000G	CEPH	Utah residents (CEPH) with Northern and Western European ancestry	European Ancestry	EUR
NA12874	NA12874.final	1000G	CEPH	Utah residents (CEPH) with Northern and Western European ancestry	European Ancestry	EUR
NA12875	NA12875.final	1000G	CEPH	Utah residents (CEPH) with Northern and Western European ancestry	European Ancestry	EUR
NA12877	NA12877.final	1000G	CEPH	Utah residents (CEPH) with Northern and Western European ancestry	European Ancestry	EUR
NA12878	NA12878.final	1000G	CEPH	Utah residents (CEPH) with Northern and Western European ancestry	European Ancestry	EUR
NA12889	NA12889.final	1000G	CEPH	Utah residents (CEPH) with Northern and Western European ancestry	European Ancestry	EUR
NA12890	NA12890.final	1000G	CEPH	Utah residents (CEPH) with Northern and Western European ancestry	European Ancestry	EUR
NA12891	NA12891.final	1000G	CEPH	Utah residents (CEPH) with Northern and Western European ancestry	European Ancestry	EUR
NA12892	NA12892.final	1000G	CEPH	Utah residents (CEPH) with Northern and Western European ancestry	European Ancestry	EUR
TGBS21	SAMEA3302784.alt_bwamem_GRCh38DH.20200922.Chane.simons	SGDP	Chane	Chane in Argentina (SGDP)	America (SGDP)	AMR
ch113	SAMEA3302820.alt_bwamem_GRCh38DH.20200922.Chechen.simons	SGDP	Chechen	Chechen in Russia (SGDP)	West Eurasia (SGDP)	EUR
Sir19	SAMEA3302734.alt_bwamem_GRCh38DH.20200922.Chukchi.simons	SGDP	Chukchi	Chukchi in Russia (SGDP)	Central Asia and Siberia (SGDP)	CAS/SIB
HG01112	HG01112.final	1000G	Colombian	Colombian in Colombia (HGDP)	American Ancestry	AMR
HG01113	HG01113.final	1000G	Colombian	Colombian in Colombia (HGDP)	American Ancestry	AMR
HG01114	HG01114.final	1000G	Colombian	Colombian in Colombia (HGDP)	American Ancestry	AMR
HG01119	HG01119.final	1000G	Colombian	Colombian in Colombia (HGDP)	American Ancestry	AMR
HG01121	HG01121.final	1000G	Colombian	Colombian in Colombia (HGDP)	American Ancestry	AMR
HG01122	HG01122.final	1000G	Colombian	Colombian in Colombia (HGDP)	American Ancestry	AMR
HG01124	HG01124.final	1000G	Colombian	Colombian in Colombia (HGDP)	American Ancestry	AMR
HG01125	HG01125.final	1000G	Colombian	Colombian in Colombia (HGDP)	American Ancestry	AMR
HG01126	HG01126.final	1000G	Colombian	Colombian in Colombia (HGDP)	American Ancestry	AMR
HG01130	HG01130.final	1000G	Colombian	Colombian in Colombia (HGDP)	American Ancestry	AMR
HG01131	HG01131.final	1000G	Colombian	Colombian in Colombia (HGDP)	American Ancestry	AMR
HG01133	HG01133.final	1000G	Colombian	Colombian in Colombia (HGDP)	American Ancestry	AMR
HG01134	HG01134.final	1000G	Colombian	Colombian in Colombia (HGDP)	American Ancestry	AMR
HG01135	HG01135.final	1000G	Colombian	Colombian in Colombia (HGDP)	American Ancestry	AMR
HG01136	HG01136.final	1000G	Colombian	Colombian in Colombia (HGDP)	American Ancestry	AMR
HG01137	HG01137.final	1000G	Colombian	Colombian in Colombia (HGDP)	American Ancestry	AMR
HG01138	HG01138.final	1000G	Colombian	Colombian in Colombia (HGDP)	American Ancestry	AMR
HG01139	HG01139.final	1000G	Colombian	Colombian in Colombia (HGDP)	American Ancestry	AMR
HG01140	HG01140.final	1000G	Colombian	Colombian in Colombia (HGDP)	American Ancestry	AMR
HG01141	HG01141.final	1000G	Colombian	Colombian in Colombia (HGDP)	American Ancestry	AMR
HG01142	HG01142.final	1000G	Colombian	Colombian in Colombia (HGDP)	American Ancestry	AMR
HG01148	HG01148.final	1000G	Colombian	Colombian in Colombia (HGDP)	American Ancestry	AMR
HG01149	HG01149.final	1000G	Colombian	Colombian in Colombia (HGDP)	American Ancestry	AMR
HG01150	HG01150.final	1000G	Colombian	Colombian in Colombia (HGDP)	American Ancestry	AMR
HG01250	HG01250.final	1000G	Colombian	Colombian in Colombia (HGDP)	American Ancestry	AMR
HG01251	HG01251.final	1000G	Colombian	Colombian in Colombia (HGDP)	American Ancestry	AMR
HG01252	HG01252.final	1000G	Colombian	Colombian in Colombia (HGDP)	American Ancestry	AMR
HG01253	HG01253.final	1000G	Colombian	Colombian in Colombia (HGDP)	American Ancestry	AMR
HG01254	HG01254.final	1000G	Colombian	Colombian in Colombia (HGDP)	American Ancestry	AMR
HG01255	HG01255.final	1000G	Colombian	Colombian in Colombia (HGDP)	American Ancestry	AMR
HG01256	HG01256.final	1000G	Colombian	Colombian in Colombia (HGDP)	American Ancestry	AMR
HG01257	HG01257.final	1000G	Colombian	Colombian in Colombia (HGDP)	American Ancestry	AMR
HG01258	HG01258.final	1000G	Colombian	Colombian in Colombia (HGDP)	American Ancestry	AMR
HG01259	HG01259.final	1000G	Colombian	Colombian in Colombia (HGDP)	American Ancestry	AMR
HG01260	HG01260.final	1000G	Colombian	Colombian in Colombia (HGDP)	American Ancestry	AMR
HG01261	HG01261.final	1000G	Colombian	Colombian in Colombia (HGDP)	American Ancestry	AMR
HG01269	HG01269.final	1000G	Colombian	Colombian in Colombia (HGDP)	American Ancestry	AMR
HG01271	HG01271.final	1000G	Colombian	Colombian in Colombia (HGDP)	American Ancestry	AMR
HG01272	HG01272.final	1000G	Colombian	Colombian in Colombia (HGDP)	American Ancestry	AMR
HG01273	HG01273.final	1000G	Colombian	Colombian in Colombia (HGDP)	American Ancestry	AMR
HG01274	HG01274.final	1000G	Colombian	Colombian in Colombia (HGDP)	American Ancestry	AMR
HG01275	HG01275.final	1000G	Colombian	Colombian in Colombia (HGDP)	American Ancestry	AMR
HG01276	HG01276.final	1000G	Colombian	Colombian in Colombia (HGDP)	American Ancestry	AMR
HG01277	HG01277.final	1000G	Colombian	Colombian in Colombia (HGDP)	American Ancestry	AMR
HG01278	HG01278.final	1000G	Colombian	Colombian in Colombia (HGDP)	American Ancestry	AMR
HG01279	HG01279.final	1000G	Colombian	Colombian in Colombia (HGDP)	American Ancestry	AMR
HG01280	HG01280.final	1000G	Colombian	Colombian in Colombia (HGDP)	American Ancestry	AMR
HG01281	HG01281.final	1000G	Colombian	Colombian in Colombia (HGDP)	American Ancestry	AMR
HG01284	HG01284.final	1000G	Colombian	Colombian in Colombia (HGDP)	American Ancestry	AMR
HG01341	HG01341.final	1000G	Colombian	Colombian in Colombia (HGDP)	American Ancestry	AMR
HG01342	HG01342.final	1000G	Colombian	Colombian in Colombia (HGDP)	American Ancestry	AMR
HG01343	HG01343.final	1000G	Colombian	Colombian in Colombia (HGDP)	American Ancestry	AMR
HG01344	HG01344.final	1000G	Colombian	Colombian in Colombia (HGDP)	American Ancestry	AMR
HG01345	HG01345.final	1000G	Colombian	Colombian in Colombia (HGDP)	American Ancestry	AMR
HG01346	HG01346.final	1000G	Colombian	Colombian in Colombia (HGDP)	American Ancestry	AMR
HG01347	HG01347.final	1000G	Colombian	Colombian in Colombia (HGDP)	American Ancestry	AMR
HG01348	HG01348.final	1000G	Colombian	Colombian in Colombia (HGDP)	American Ancestry	AMR
HG01349	HG01349.final	1000G	Colombian	Colombian in Colombia (HGDP)	American Ancestry	AMR
HG01350	HG01350.final	1000G	Colombian	Colombian in Colombia (HGDP)	American Ancestry	AMR
HG01351	HG01351.final	1000G	Colombian	Colombian in Colombia (HGDP)	American Ancestry	AMR
HG01352	HG01352.final	1000G	Colombian	Colombian in Colombia (HGDP)	American Ancestry	AMR
HG01353	HG01353.final	1000G	Colombian	Colombian in Colombia (HGDP)	American Ancestry	AMR
HG01354	HG01354.final	1000G	Colombian	Colombian in Colombia (HGDP)	American Ancestry	AMR
HG01355	HG01355.final	1000G	Colombian	Colombian in Colombia (HGDP)	American Ancestry	AMR
HG01356	HG01356.final	1000G	Colombian	Colombian in Colombia (HGDP)	American Ancestry	AMR
HG01357	HG01357.final	1000G	Colombian	Colombian in Colombia (HGDP)	American Ancestry	AMR
HG01358	HG01358.final	1000G	Colombian	Colombian in Colombia (HGDP)	American Ancestry	AMR
HG01359	HG01359.final	1000G	Colombian	Colombian in Colombia (HGDP)	American Ancestry	AMR
HG01360	HG01360.final	1000G	Colombian	Colombian in Colombia (HGDP)	American Ancestry	AMR
HG01361	HG01361.final	1000G	Colombian	Colombian in Colombia (HGDP)	American Ancestry	AMR
HG01362	HG01362.final	1000G	Colombian	Colombian in Colombia (HGDP)	American Ancestry	AMR
HG01363	HG01363.final	1000G	Colombian	Colombian in Colombia (HGDP)	American Ancestry	AMR
HG01365	HG01365.final	1000G	Colombian	Colombian in Colombia (HGDP)	American Ancestry	AMR
HG01366	HG01366.final	1000G	Colombian	Colombian in Colombia (HGDP)	American Ancestry	AMR
HG01367	HG01367.final	1000G	Colombian	Colombian in Colombia (HGDP)	American Ancestry	AMR
HG01369	HG01369.final	1000G	Colombian	Colombian in Colombia (HGDP)	American Ancestry	AMR
HG01372	HG01372.final	1000G	Colombian	Colombian in Colombia (HGDP)	American Ancestry	AMR
HG01374	HG01374.final	1000G	Colombian	Colombian in Colombia (HGDP)	American Ancestry	AMR
HG01375	HG01375.final	1000G	Colombian	Colombian in Colombia (HGDP)	American Ancestry	AMR
HG01376	HG01376.final	1000G	Colombian	Colombian in Colombia (HGDP)	American Ancestry	AMR
HG01377	HG01377.final	1000G	Colombian	Colombian in Colombia (HGDP)	American Ancestry	AMR
HG01378	HG01378.final	1000G	Colombian	Colombian in Colombia (HGDP)	American Ancestry	AMR
HG01379	HG01379.final	1000G	Colombian	Colombian in Colombia (HGDP)	American Ancestry	AMR
HG01383	HG01383.final	1000G	Colombian	Colombian in Colombia (HGDP)	American Ancestry	AMR
HG01384	HG01384.final	1000G	Colombian	Colombian in Colombia (HGDP)	American Ancestry	AMR
HG01385	HG01385.final	1000G	Colombian	Colombian in Colombia (HGDP)	American Ancestry	AMR
HG01389	HG01389.final	1000G	Colombian	Colombian in Colombia (HGDP)	American Ancestry	AMR
HG01390	HG01390.final	1000G	Colombian	Colombian in Colombia (HGDP)	American Ancestry	AMR
HG01391	HG01391.final	1000G	Colombian	Colombian in Colombia (HGDP)	American Ancestry	AMR
HG01431	HG01431.final	1000G	Colombian	Colombian in Colombia (HGDP)	American Ancestry	AMR
HG01432	HG01432.final	1000G	Colombian	Colombian in Colombia (HGDP)	American Ancestry	AMR
HG01433	HG01433.final	1000G	Colombian	Colombian in Colombia (HGDP)	American Ancestry	AMR
HG01435	HG01435.final	1000G	Colombian	Colombian in Colombia (HGDP)	American Ancestry	AMR
HG01437	HG01437.final	1000G	Colombian	Colombian in Colombia (HGDP)	American Ancestry	AMR
HG01438	HG01438.final	1000G	Colombian	Colombian in Colombia (HGDP)	American Ancestry	AMR
HG01439	HG01439.final	1000G	Colombian	Colombian in Colombia (HGDP)	American Ancestry	AMR
HG01440	HG01440.final	1000G	Colombian	Colombian in Colombia (HGDP)	American Ancestry	AMR
HG01441	HG01441.final	1000G	Colombian	Colombian in Colombia (HGDP)	American Ancestry	AMR
HG01443	HG01443.final	1000G	Colombian	Colombian in Colombia (HGDP)	American Ancestry	AMR
HG01444	HG01444.final	1000G	Colombian	Colombian in Colombia (HGDP)	American Ancestry	AMR
HG01447	HG01447.final	1000G	Colombian	Colombian in Colombia (HGDP)	American Ancestry	AMR
HG01455	HG01455.final	1000G	Colombian	Colombian in Colombia (HGDP)	American Ancestry	AMR
HG01456	HG01456.final	1000G	Colombian	Colombian in Colombia (HGDP)	American Ancestry	AMR
HG01457	HG01457.final	1000G	Colombian	Colombian in Colombia (HGDP)	American Ancestry	AMR
HG01459	HG01459.final	1000G	Colombian	Colombian in Colombia (HGDP)	American Ancestry	AMR
HG01461	HG01461.final	1000G	Colombian	Colombian in Colombia (HGDP)	American Ancestry	AMR
HG01462	HG01462.final	1000G	Colombian	Colombian in Colombia (HGDP)	American Ancestry	AMR
HG01463	HG01463.final	1000G	Colombian	Colombian in Colombia (HGDP)	American Ancestry	AMR
HG01464	HG01464.final	1000G	Colombian	Colombian in Colombia (HGDP)	American Ancestry	AMR
HG01465	HG01465.final	1000G	Colombian	Colombian in Colombia (HGDP)	American Ancestry	AMR
HG01466	HG01466.final	1000G	Colombian	Colombian in Colombia (HGDP)	American Ancestry	AMR
HG01468	HG01468.final	1000G	Colombian	Colombian in Colombia (HGDP)	American Ancestry	AMR
HG01474	HG01474.final	1000G	Colombian	Colombian in Colombia (HGDP)	American Ancestry	AMR
HG01479	HG01479.final	1000G	Colombian	Colombian in Colombia (HGDP)	American Ancestry	AMR
HG01485	HG01485.final	1000G	Colombian	Colombian in Colombia (HGDP)	American Ancestry	AMR
HG01486	HG01486.final	1000G	Colombian	Colombian in Colombia (HGDP)	American Ancestry	AMR
HG01488	HG01488.final	1000G	Colombian	Colombian in Colombia (HGDP)	American Ancestry	AMR
HG01489	HG01489.final	1000G	Colombian	Colombian in Colombia (HGDP)	American Ancestry	AMR
HG01490	HG01490.final	1000G	Colombian	Colombian in Colombia (HGDP)	American Ancestry	AMR
HG01491	HG01491.final	1000G	Colombian	Colombian in Colombia (HGDP)	American Ancestry	AMR
HG01492	HG01492.final	1000G	Colombian	Colombian in Colombia (HGDP)	American Ancestry	AMR
HG01493	HG01493.final	1000G	Colombian	Colombian in Colombia (HGDP)	American Ancestry	AMR
HG01494	HG01494.final	1000G	Colombian	Colombian in Colombia (HGDP)	American Ancestry	AMR
HG01495	HG01495.final	1000G	Colombian	Colombian in Colombia (HGDP)	American Ancestry	AMR
HG01496	HG01496.final	1000G	Colombian	Colombian in Colombia (HGDP)	American Ancestry	AMR
HG01497	HG01497.final	1000G	Colombian	Colombian in Colombia (HGDP)	American Ancestry	AMR
HG01498	HG01498.final	1000G	Colombian	Colombian in Colombia (HGDP)	American Ancestry	AMR
HG01499	HG01499.final	1000G	Colombian	Colombian in Colombia (HGDP)	American Ancestry	AMR
HG01550	HG01550.final	1000G	Colombian	Colombian in Colombia (HGDP)	American Ancestry	AMR
HG01551	HG01551.final	1000G	Colombian	Colombian in Colombia (HGDP)	American Ancestry	AMR
HG01552	HG01552.final	1000G	Colombian	Colombian in Colombia (HGDP)	American Ancestry	AMR
HG01556	HG01556.final	1000G	Colombian	Colombian in Colombia (HGDP)	American Ancestry	AMR
HGDP00703	HGDP00703.alt_bwamem_GRCh38DH.20181023.Colombian	HGDP	Colombian	Colombian in Colombia (HGDP)	America (HGDP)	AMR
HGDP00704	HGDP00704.alt_bwamem_GRCh38DH.20181023.Colombian	HGDP	Colombian	Colombian in Colombia (HGDP)	America (HGDP)	AMR
HGDP00708	HGDP00708.alt_bwamem_GRCh38DH.20181023.Colombian	HGDP	Colombian	Colombian in Colombia (HGDP)	America (HGDP)	AMR
HGDP00710	HGDP00710.alt_bwamem_GRCh38DH.20181023.Colombian	HGDP	Colombian	Colombian in Colombia (HGDP)	America (HGDP)	AMR
HGDP00970	HGDP00970.alt_bwamem_GRCh38DH.20181023.Colombian	HGDP	Colombian	Colombian in Colombia (HGDP)	America (HGDP)	AMR
AV-21	SAMEA3302765.alt_bwamem_GRCh38DH.20200922.Crete.simons	SGDP	Crete	Crete in Greece (SGDP)	West Eurasia (SGDP)	EUR
TZ-11	SAMEA3302625.alt_bwamem_GRCh38DH.20200922.Crete.simons	SGDP	Crete	Crete in Greece (SGDP)	West Eurasia (SGDP)	EUR
NA15728	SAMEA3302844.alt_bwamem_GRCh38DH.20200922.Czech.simons	SGDP	Czech	Czech in Czechoslovakia(pre1989) (SGDP)	West Eurasia (SGDP)	EUR
HGDP01308	SAMEA3302666.alt_bwamem_GRCh38DH.20200922.Dai.simons	SGDP	Dai	Dai in China (SGDP)	East Asia (SGDP)	EAS
HGDP01309	HGDP01309.alt_bwamem_GRCh38DH.20181023.Dai	HGDP	Dai	Dai in China (SGDP)	East Asia (HGDP)	EAS
HGDP01310	HGDP01310.alt_bwamem_GRCh38DH.20181023.Dai	HGDP	Dai	Dai in China (SGDP)	East Asia (HGDP)	EAS
HGDP01311	HGDP01311.alt_bwamem_GRCh38DH.20181023.Dai	HGDP	Dai	Dai in China (SGDP)	East Asia (HGDP)	EAS
HGDP01312	SAMEA3302864.alt_bwamem_GRCh38DH.20200922.Dai.simons	SGDP	Dai	Dai in China (SGDP)	East Asia (SGDP)	EAS
HGDP01313	HGDP01313.alt_bwamem_GRCh38DH.20181023.Dai	HGDP	Dai	Dai in China (SGDP)	East Asia (HGDP)	EAS
HGDP01314	SAMEA3302827.alt_bwamem_GRCh38DH.20200922.Dai.simons	SGDP	Dai	Dai in China (SGDP)	East Asia (SGDP)	EAS
HGDP01315	SAMEA3302785.alt_bwamem_GRCh38DH.20200922.Dai.simons	SGDP	Dai	Dai in China (SGDP)	East Asia (SGDP)	EAS
HGDP01316	HGDP01316.alt_bwamem_GRCh38DH.20181023.Dai	HGDP	Dai	Dai in China (SGDP)	East Asia (HGDP)	EAS
HG00759	HG00759.final	1000G	Dai Chinese	Chinese Dai in Xishuangbanna, China	East Asian Ancestry	EAS
HG00766	HG00766.final	1000G	Dai Chinese	Chinese Dai in Xishuangbanna, China	East Asian Ancestry	EAS
HG00844	HG00844.final	1000G	Dai Chinese	Chinese Dai in Xishuangbanna, China	East Asian Ancestry	EAS
HG00851	HG00851.final	1000G	Dai Chinese	Chinese Dai in Xishuangbanna, China	East Asian Ancestry	EAS
HG00864	HG00864.final	1000G	Dai Chinese	Chinese Dai in Xishuangbanna, China	East Asian Ancestry	EAS
HG00867	HG00867.final	1000G	Dai Chinese	Chinese Dai in Xishuangbanna, China	East Asian Ancestry	EAS
HG00879	HG00879.final	1000G	Dai Chinese	Chinese Dai in Xishuangbanna, China	East Asian Ancestry	EAS
HG00881	HG00881.final	1000G	Dai Chinese	Chinese Dai in Xishuangbanna, China	East Asian Ancestry	EAS
HG00956	HG00956.final	1000G	Dai Chinese	Chinese Dai in Xishuangbanna, China	East Asian Ancestry	EAS
HG00978	HG00978.final	1000G	Dai Chinese	Chinese Dai in Xishuangbanna, China	East Asian Ancestry	EAS
HG00982	HG00982.final	1000G	Dai Chinese	Chinese Dai in Xishuangbanna, China	East Asian Ancestry	EAS
HG01028	HG01028.final	1000G	Dai Chinese	Chinese Dai in Xishuangbanna, China	East Asian Ancestry	EAS
HG01029	HG01029.final	1000G	Dai Chinese	Chinese Dai in Xishuangbanna, China	East Asian Ancestry	EAS
HG01031	HG01031.final	1000G	Dai Chinese	Chinese Dai in Xishuangbanna, China	East Asian Ancestry	EAS
HG01046	HG01046.final	1000G	Dai Chinese	Chinese Dai in Xishuangbanna, China	East Asian Ancestry	EAS
HG01794	HG01794.final	1000G	Dai Chinese	Chinese Dai in Xishuangbanna, China	East Asian Ancestry	EAS
HG01795	HG01795.final	1000G	Dai Chinese	Chinese Dai in Xishuangbanna, China	East Asian Ancestry	EAS
HG01796	HG01796.final	1000G	Dai Chinese	Chinese Dai in Xishuangbanna, China	East Asian Ancestry	EAS
HG01797	HG01797.final	1000G	Dai Chinese	Chinese Dai in Xishuangbanna, China	East Asian Ancestry	EAS
HG01798	HG01798.final	1000G	Dai Chinese	Chinese Dai in Xishuangbanna, China	East Asian Ancestry	EAS
HG01799	HG01799.final	1000G	Dai Chinese	Chinese Dai in Xishuangbanna, China	East Asian Ancestry	EAS
HG01800	HG01800.final	1000G	Dai Chinese	Chinese Dai in Xishuangbanna, China	East Asian Ancestry	EAS
HG01801	HG01801.final	1000G	Dai Chinese	Chinese Dai in Xishuangbanna, China	East Asian Ancestry	EAS
HG01802	HG01802.final	1000G	Dai Chinese	Chinese Dai in Xishuangbanna, China	East Asian Ancestry	EAS
HG01804	HG01804.final	1000G	Dai Chinese	Chinese Dai in Xishuangbanna, China	East Asian Ancestry	EAS
HG01805	HG01805.final	1000G	Dai Chinese	Chinese Dai in Xishuangbanna, China	East Asian Ancestry	EAS
HG01806	HG01806.final	1000G	Dai Chinese	Chinese Dai in Xishuangbanna, China	East Asian Ancestry	EAS
HG01807	HG01807.final	1000G	Dai Chinese	Chinese Dai in Xishuangbanna, China	East Asian Ancestry	EAS
HG01808	HG01808.final	1000G	Dai Chinese	Chinese Dai in Xishuangbanna, China	East Asian Ancestry	EAS
HG01809	HG01809.final	1000G	Dai Chinese	Chinese Dai in Xishuangbanna, China	East Asian Ancestry	EAS
HG01810	HG01810.final	1000G	Dai Chinese	Chinese Dai in Xishuangbanna, China	East Asian Ancestry	EAS
HG01811	HG01811.final	1000G	Dai Chinese	Chinese Dai in Xishuangbanna, China	East Asian Ancestry	EAS
HG01812	HG01812.final	1000G	Dai Chinese	Chinese Dai in Xishuangbanna, China	East Asian Ancestry	EAS
HG01813	HG01813.final	1000G	Dai Chinese	Chinese Dai in Xishuangbanna, China	East Asian Ancestry	EAS
HG01815	HG01815.final	1000G	Dai Chinese	Chinese Dai in Xishuangbanna, China	East Asian Ancestry	EAS
HG01816	HG01816.final	1000G	Dai Chinese	Chinese Dai in Xishuangbanna, China	East Asian Ancestry	EAS
HG01817	HG01817.final	1000G	Dai Chinese	Chinese Dai in Xishuangbanna, China	East Asian Ancestry	EAS
HG02151	HG02151.final	1000G	Dai Chinese	Chinese Dai in Xishuangbanna, China	East Asian Ancestry	EAS
HG02152	HG02152.final	1000G	Dai Chinese	Chinese Dai in Xishuangbanna, China	East Asian Ancestry	EAS
HG02153	HG02153.final	1000G	Dai Chinese	Chinese Dai in Xishuangbanna, China	East Asian Ancestry	EAS
HG02154	HG02154.final	1000G	Dai Chinese	Chinese Dai in Xishuangbanna, China	East Asian Ancestry	EAS
HG02155	HG02155.final	1000G	Dai Chinese	Chinese Dai in Xishuangbanna, China	East Asian Ancestry	EAS
HG02156	HG02156.final	1000G	Dai Chinese	Chinese Dai in Xishuangbanna, China	East Asian Ancestry	EAS
HG02164	HG02164.final	1000G	Dai Chinese	Chinese Dai in Xishuangbanna, China	East Asian Ancestry	EAS
HG02165	HG02165.final	1000G	Dai Chinese	Chinese Dai in Xishuangbanna, China	East Asian Ancestry	EAS
HG02166	HG02166.final	1000G	Dai Chinese	Chinese Dai in Xishuangbanna, China	East Asian Ancestry	EAS
HG02178	HG02178.final	1000G	Dai Chinese	Chinese Dai in Xishuangbanna, China	East Asian Ancestry	EAS
HG02179	HG02179.final	1000G	Dai Chinese	Chinese Dai in Xishuangbanna, China	East Asian Ancestry	EAS
HG02180	HG02180.final	1000G	Dai Chinese	Chinese Dai in Xishuangbanna, China	East Asian Ancestry	EAS
HG02181	HG02181.final	1000G	Dai Chinese	Chinese Dai in Xishuangbanna, China	East Asian Ancestry	EAS
HG02182	HG02182.final	1000G	Dai Chinese	Chinese Dai in Xishuangbanna, China	East Asian Ancestry	EAS
HG02184	HG02184.final	1000G	Dai Chinese	Chinese Dai in Xishuangbanna, China	East Asian Ancestry	EAS
HG02185	HG02185.final	1000G	Dai Chinese	Chinese Dai in Xishuangbanna, China	East Asian Ancestry	EAS
HG02186	HG02186.final	1000G	Dai Chinese	Chinese Dai in Xishuangbanna, China	East Asian Ancestry	EAS
HG02187	HG02187.final	1000G	Dai Chinese	Chinese Dai in Xishuangbanna, China	East Asian Ancestry	EAS
HG02188	HG02188.final	1000G	Dai Chinese	Chinese Dai in Xishuangbanna, China	East Asian Ancestry	EAS
HG02190	HG02190.final	1000G	Dai Chinese	Chinese Dai in Xishuangbanna, China	East Asian Ancestry	EAS
HG02250	HG02250.final	1000G	Dai Chinese	Chinese Dai in Xishuangbanna, China	East Asian Ancestry	EAS
HG02351	HG02351.final	1000G	Dai Chinese	Chinese Dai in Xishuangbanna, China	East Asian Ancestry	EAS
HG02353	HG02353.final	1000G	Dai Chinese	Chinese Dai in Xishuangbanna, China	East Asian Ancestry	EAS
HG02355	HG02355.final	1000G	Dai Chinese	Chinese Dai in Xishuangbanna, China	East Asian Ancestry	EAS
HG02356	HG02356.final	1000G	Dai Chinese	Chinese Dai in Xishuangbanna, China	East Asian Ancestry	EAS
HG02360	HG02360.final	1000G	Dai Chinese	Chinese Dai in Xishuangbanna, China	East Asian Ancestry	EAS
HG02364	HG02364.final	1000G	Dai Chinese	Chinese Dai in Xishuangbanna, China	East Asian Ancestry	EAS
HG02367	HG02367.final	1000G	Dai Chinese	Chinese Dai in Xishuangbanna, China	East Asian Ancestry	EAS
HG02371	HG02371.final	1000G	Dai Chinese	Chinese Dai in Xishuangbanna, China	East Asian Ancestry	EAS
HG02373	HG02373.final	1000G	Dai Chinese	Chinese Dai in Xishuangbanna, China	East Asian Ancestry	EAS
HG02374	HG02374.final	1000G	Dai Chinese	Chinese Dai in Xishuangbanna, China	East Asian Ancestry	EAS
HG02375	HG02375.final	1000G	Dai Chinese	Chinese Dai in Xishuangbanna, China	East Asian Ancestry	EAS
HG02379	HG02379.final	1000G	Dai Chinese	Chinese Dai in Xishuangbanna, China	East Asian Ancestry	EAS
HG02380	HG02380.final	1000G	Dai Chinese	Chinese Dai in Xishuangbanna, China	East Asian Ancestry	EAS
HG02382	HG02382.final	1000G	Dai Chinese	Chinese Dai in Xishuangbanna, China	East Asian Ancestry	EAS
HG02383	HG02383.final	1000G	Dai Chinese	Chinese Dai in Xishuangbanna, China	East Asian Ancestry	EAS
HG02384	HG02384.final	1000G	Dai Chinese	Chinese Dai in Xishuangbanna, China	East Asian Ancestry	EAS
HG02385	HG02385.final	1000G	Dai Chinese	Chinese Dai in Xishuangbanna, China	East Asian Ancestry	EAS
HG02386	HG02386.final	1000G	Dai Chinese	Chinese Dai in Xishuangbanna, China	East Asian Ancestry	EAS
HG02389	HG02389.final	1000G	Dai Chinese	Chinese Dai in Xishuangbanna, China	East Asian Ancestry	EAS
HG02390	HG02390.final	1000G	Dai Chinese	Chinese Dai in Xishuangbanna, China	East Asian Ancestry	EAS
HG02391	HG02391.final	1000G	Dai Chinese	Chinese Dai in Xishuangbanna, China	East Asian Ancestry	EAS
HG02392	HG02392.final	1000G	Dai Chinese	Chinese Dai in Xishuangbanna, China	East Asian Ancestry	EAS
HG02394	HG02394.final	1000G	Dai Chinese	Chinese Dai in Xishuangbanna, China	East Asian Ancestry	EAS
HG02395	HG02395.final	1000G	Dai Chinese	Chinese Dai in Xishuangbanna, China	East Asian Ancestry	EAS
HG02396	HG02396.final	1000G	Dai Chinese	Chinese Dai in Xishuangbanna, China	East Asian Ancestry	EAS
HG02397	HG02397.final	1000G	Dai Chinese	Chinese Dai in Xishuangbanna, China	East Asian Ancestry	EAS
HG02398	HG02398.final	1000G	Dai Chinese	Chinese Dai in Xishuangbanna, China	East Asian Ancestry	EAS
HG02399	HG02399.final	1000G	Dai Chinese	Chinese Dai in Xishuangbanna, China	East Asian Ancestry	EAS
HG02401	HG02401.final	1000G	Dai Chinese	Chinese Dai in Xishuangbanna, China	East Asian Ancestry	EAS
HG02402	HG02402.final	1000G	Dai Chinese	Chinese Dai in Xishuangbanna, China	East Asian Ancestry	EAS
HG02406	HG02406.final	1000G	Dai Chinese	Chinese Dai in Xishuangbanna, China	East Asian Ancestry	EAS
HG02407	HG02407.final	1000G	Dai Chinese	Chinese Dai in Xishuangbanna, China	East Asian Ancestry	EAS
HG02408	HG02408.final	1000G	Dai Chinese	Chinese Dai in Xishuangbanna, China	East Asian Ancestry	EAS
HG02409	HG02409.final	1000G	Dai Chinese	Chinese Dai in Xishuangbanna, China	East Asian Ancestry	EAS
HG02410	HG02410.final	1000G	Dai Chinese	Chinese Dai in Xishuangbanna, China	East Asian Ancestry	EAS
HGDP01213	HGDP01213.alt_bwamem_GRCh38DH.20181023.Daur	HGDP	Daur	Daur in China (HGDP)	East Asia (HGDP)	EAS
HGDP01214	HGDP01214.alt_bwamem_GRCh38DH.20181023.Daur	HGDP	Daur	Daur in China (HGDP)	East Asia (HGDP)	EAS
HGDP01215	SAMEA3302840.alt_bwamem_GRCh38DH.20200922.Daur.simons	SGDP	Daur	Daur in China (HGDP)	East Asia (SGDP)	EAS
HGDP01216	HGDP01216.alt_bwamem_GRCh38DH.20181023.Daur	HGDP	Daur	Daur in China (HGDP)	East Asia (HGDP)	EAS
HGDP01217	HGDP01217.alt_bwamem_GRCh38DH.20181023.Daur	HGDP	Daur	Daur in China (HGDP)	East Asia (HGDP)	EAS
HGDP01218	HGDP01218.alt_bwamem_GRCh38DH.20181023.Daur	HGDP	Daur	Daur in China (HGDP)	East Asia (HGDP)	EAS
HGDP01219	HGDP01219.alt_bwamem_GRCh38DH.20181023.Daur	HGDP	Daur	Daur in China (HGDP)	East Asia (HGDP)	EAS
HGDP01220	HGDP01220.alt_bwamem_GRCh38DH.20181023.Daur	HGDP	Daur	Daur in China (HGDP)	East Asia (HGDP)	EAS
HGDP01221	HGDP01221.alt_bwamem_GRCh38DH.20181023.Daur	HGDP	Daur	Daur in China (HGDP)	East Asia (HGDP)	EAS
HGDP01222	HGDP01222.alt_bwamem_GRCh38DH.20181023.Daur	HGDP	Daur	Daur in China (HGDP)	East Asia (HGDP)	EAS
DNK05	SAMEA3302668.alt_bwamem_GRCh38DH.20200922.Dinka.simons	SGDP	Dinka	Dinka in Sudan (SGDP)	Africa (SGDP)	AFR
DNK07	SAMEA3302733.alt_bwamem_GRCh38DH.20200922.Dinka.simons	SGDP	Dinka	Dinka in Sudan (SGDP)	Africa (SGDP)	AFR
DNK11	SAMEA3302792.alt_bwamem_GRCh38DH.20200922.Dinka.simons	SGDP	Dinka	Dinka in Sudan (SGDP)	Africa (SGDP)	AFR
HGDP00557	HGDP00557.alt_bwamem_GRCh38DH.20181023.Druze	HGDP	Druze	Druze in Israel(Carmel) (SGDP)	Middle East (HGDP)	MEA
HGDP00558	HGDP00558.alt_bwamem_GRCh38DH.20181023.Druze	HGDP	Druze	Druze in Israel(Carmel) (SGDP)	Middle East (HGDP)	MEA
HGDP00559	HGDP00559.alt_bwamem_GRCh38DH.20181023.Druze	HGDP	Druze	Druze in Israel(Carmel) (SGDP)	Middle East (HGDP)	MEA
HGDP00560	HGDP00560.alt_bwamem_GRCh38DH.20181023.Druze	HGDP	Druze	Druze in Israel(Carmel) (SGDP)	Middle East (HGDP)	MEA
HGDP00561	HGDP00561.alt_bwamem_GRCh38DH.20181023.Druze	HGDP	Druze	Druze in Israel(Carmel) (SGDP)	Middle East (HGDP)	MEA
HGDP00562	HGDP00562.alt_bwamem_GRCh38DH.20181023.Druze	HGDP	Druze	Druze in Israel(Carmel) (SGDP)	Middle East (HGDP)	MEA
HGDP00563	HGDP00563.alt_bwamem_GRCh38DH.20181023.Druze	HGDP	Druze	Druze in Israel(Carmel) (SGDP)	Middle East (HGDP)	MEA
HGDP00564	HGDP00564.alt_bwamem_GRCh38DH.20181023.Druze	HGDP	Druze	Druze in Israel(Carmel) (SGDP)	Middle East (HGDP)	MEA
HGDP00565	HGDP00565.alt_bwamem_GRCh38DH.20181023.Druze	HGDP	Druze	Druze in Israel(Carmel) (SGDP)	Middle East (HGDP)	MEA
HGDP00566	HGDP00566.alt_bwamem_GRCh38DH.20181023.Druze	HGDP	Druze	Druze in Israel(Carmel) (SGDP)	Middle East (HGDP)	MEA
HGDP00567	HGDP00567.alt_bwamem_GRCh38DH.20181023.Druze	HGDP	Druze	Druze in Israel(Carmel) (SGDP)	Middle East (HGDP)	MEA
HGDP00568	HGDP00568.alt_bwamem_GRCh38DH.20181023.Druze	HGDP	Druze	Druze in Israel(Carmel) (SGDP)	Middle East (HGDP)	MEA
HGDP00569	SAMEA3302739.alt_bwamem_GRCh38DH.20200922.Druze.simons	SGDP	Druze	Druze in Israel(Carmel) (SGDP)	West Eurasia (SGDP)	MEA
HGDP00571	HGDP00571.alt_bwamem_GRCh38DH.20181023.Druze	HGDP	Druze	Druze in Israel(Carmel) (SGDP)	Middle East (HGDP)	MEA
HGDP00572	HGDP00572.alt_bwamem_GRCh38DH.20181023.Druze	HGDP	Druze	Druze in Israel(Carmel) (SGDP)	Middle East (HGDP)	MEA
HGDP00573	HGDP00573.alt_bwamem_GRCh38DH.20181023.Druze	HGDP	Druze	Druze in Israel(Carmel) (SGDP)	Middle East (HGDP)	MEA
HGDP00574	HGDP00574.alt_bwamem_GRCh38DH.20181023.Druze	HGDP	Druze	Druze in Israel(Carmel) (SGDP)	Middle East (HGDP)	MEA
HGDP00575	HGDP00575.alt_bwamem_GRCh38DH.20181023.Druze	HGDP	Druze	Druze in Israel(Carmel) (SGDP)	Middle East (HGDP)	MEA
HGDP00576	HGDP00576.alt_bwamem_GRCh38DH.20181023.Druze	HGDP	Druze	Druze in Israel(Carmel) (SGDP)	Middle East (HGDP)	MEA
HGDP00577	HGDP00577.alt_bwamem_GRCh38DH.20181023.Druze	HGDP	Druze	Druze in Israel(Carmel) (SGDP)	Middle East (HGDP)	MEA
HGDP00578	HGDP00578.alt_bwamem_GRCh38DH.20181023.Druze	HGDP	Druze	Druze in Israel(Carmel) (SGDP)	Middle East (HGDP)	MEA
HGDP00579	HGDP00579.alt_bwamem_GRCh38DH.20181023.Druze	HGDP	Druze	Druze in Israel(Carmel) (SGDP)	Middle East (HGDP)	MEA
HGDP00580	HGDP00580.alt_bwamem_GRCh38DH.20181023.Druze	HGDP	Druze	Druze in Israel(Carmel) (SGDP)	Middle East (HGDP)	MEA
HGDP00581	HGDP00581.alt_bwamem_GRCh38DH.20181023.Druze	HGDP	Druze	Druze in Israel(Carmel) (SGDP)	Middle East (HGDP)	MEA
HGDP00582	HGDP00582.alt_bwamem_GRCh38DH.20181023.Druze	HGDP	Druze	Druze in Israel(Carmel) (SGDP)	Middle East (HGDP)	MEA
HGDP00583	HGDP00583.alt_bwamem_GRCh38DH.20181023.Druze	HGDP	Druze	Druze in Israel(Carmel) (SGDP)	Middle East (HGDP)	MEA
HGDP00584	HGDP00584.alt_bwamem_GRCh38DH.20181023.Druze	HGDP	Druze	Druze in Israel(Carmel) (SGDP)	Middle East (HGDP)	MEA
HGDP00586	HGDP00586.alt_bwamem_GRCh38DH.20181023.Druze	HGDP	Druze	Druze in Israel(Carmel) (SGDP)	Middle East (HGDP)	MEA
HGDP00587	HGDP00587.alt_bwamem_GRCh38DH.20181023.Druze	HGDP	Druze	Druze in Israel(Carmel) (SGDP)	Middle East (HGDP)	MEA
HGDP00588	HGDP00588.alt_bwamem_GRCh38DH.20181023.Druze	HGDP	Druze	Druze in Israel(Carmel) (SGDP)	Middle East (HGDP)	MEA
HGDP00590	HGDP00590.alt_bwamem_GRCh38DH.20181023.Druze	HGDP	Druze	Druze in Israel(Carmel) (SGDP)	Middle East (HGDP)	MEA
HGDP00591	HGDP00591.alt_bwamem_GRCh38DH.20181023.Druze	HGDP	Druze	Druze in Israel(Carmel) (SGDP)	Middle East (HGDP)	MEA
HGDP00594	HGDP00594.alt_bwamem_GRCh38DH.20181023.Druze	HGDP	Druze	Druze in Israel(Carmel) (SGDP)	Middle East (HGDP)	MEA
HGDP00595	HGDP00595.alt_bwamem_GRCh38DH.20181023.Druze	HGDP	Druze	Druze in Israel(Carmel) (SGDP)	Middle East (HGDP)	MEA
HGDP00597	SAMEA3302870.alt_bwamem_GRCh38DH.20200922.Druze.simons	SGDP	Druze	Druze in Israel(Carmel) (SGDP)	West Eurasia (SGDP)	MEA
HGDP00598	HGDP00598.alt_bwamem_GRCh38DH.20181023.Druze	HGDP	Druze	Druze in Israel(Carmel) (SGDP)	Middle East (HGDP)	MEA
HGDP00599	HGDP00599.alt_bwamem_GRCh38DH.20181023.Druze	HGDP	Druze	Druze in Israel(Carmel) (SGDP)	Middle East (HGDP)	MEA
HGDP00600	HGDP00600.alt_bwamem_GRCh38DH.20181023.Druze	HGDP	Druze	Druze in Israel(Carmel) (SGDP)	Middle East (HGDP)	MEA
HGDP00601	HGDP00601.alt_bwamem_GRCh38DH.20181023.Druze	HGDP	Druze	Druze in Israel(Carmel) (SGDP)	Middle East (HGDP)	MEA
HGDP00602	HGDP00602.alt_bwamem_GRCh38DH.20181023.Druze	HGDP	Druze	Druze in Israel(Carmel) (SGDP)	Middle East (HGDP)	MEA
HGDP00604	HGDP00604.alt_bwamem_GRCh38DH.20181023.Druze	HGDP	Druze	Druze in Israel(Carmel) (SGDP)	Middle East (HGDP)	MEA
HGDP00606	HGDP00606.alt_bwamem_GRCh38DH.20181023.Druze	HGDP	Druze	Druze in Israel(Carmel) (SGDP)	Middle East (HGDP)	MEA
Dus16	SAMEA3302759.alt_bwamem_GRCh38DH.20200922.Dusun.simons	SGDP	Dusun	Dusun in Brunei (SGDP)	Oceania (SGDP)	EAS
Dus22	SAMEA3302688.alt_bwamem_GRCh38DH.20200922.Dusun.simons	SGDP	Dusun	Dusun in Brunei (SGDP)	Oceania (SGDP)	EAS
HG02922	HG02922.final	1000G	Esan	Esan in Nigeria	African Ancestry	AFR
HG02923	HG02923.final	1000G	Esan	Esan in Nigeria	African Ancestry	AFR
HG02924	HG02924.final	1000G	Esan	Esan in Nigeria	African Ancestry	AFR
HG02938	HG02938.final	1000G	Esan	Esan in Nigeria	African Ancestry	AFR
HG02941	HG02941.final	1000G	Esan	Esan in Nigeria	African Ancestry	AFR
HG02944	HG02944.final	1000G	Esan	Esan in Nigeria	African Ancestry	AFR
HG02945	HG02945.final	1000G	Esan	Esan in Nigeria	African Ancestry	AFR
HG02946	HG02946.final	1000G	Esan	Esan in Nigeria	African Ancestry	AFR
HG02947	HG02947.final	1000G	Esan	Esan in Nigeria	African Ancestry	AFR
HG02948	HG02948.final	1000G	Esan	Esan in Nigeria	African Ancestry	AFR
HG02952	HG02952.final	1000G	Esan	Esan in Nigeria	African Ancestry	AFR
HG02953	HG02953.final	1000G	Esan	Esan in Nigeria	African Ancestry	AFR
HG02954	HG02954.final	1000G	Esan	Esan in Nigeria	African Ancestry	AFR
HG02964	HG02964.final	1000G	Esan	Esan in Nigeria	African Ancestry	AFR
HG02965	HG02965.final	1000G	Esan	Esan in Nigeria	African Ancestry	AFR
HG02966	HG02966.final	1000G	Esan	Esan in Nigeria	African Ancestry	AFR
HG02968	HG02968.final	1000G	Esan	Esan in Nigeria	African Ancestry	AFR
HG02970	HG02970.final	1000G	Esan	Esan in Nigeria	African Ancestry	AFR
HG02971	HG02971.final	1000G	Esan	Esan in Nigeria	African Ancestry	AFR
HG02972	HG02972.final	1000G	Esan	Esan in Nigeria	African Ancestry	AFR
HG02973	HG02973.final	1000G	Esan	Esan in Nigeria	African Ancestry	AFR
HG02974	HG02974.final	1000G	Esan	Esan in Nigeria	African Ancestry	AFR
HG02975	HG02975.final	1000G	Esan	Esan in Nigeria	African Ancestry	AFR
HG02976	HG02976.final	1000G	Esan	Esan in Nigeria	African Ancestry	AFR
HG02977	HG02977.final	1000G	Esan	Esan in Nigeria	African Ancestry	AFR
HG02978	HG02978.final	1000G	Esan	Esan in Nigeria	African Ancestry	AFR
HG02979	HG02979.final	1000G	Esan	Esan in Nigeria	African Ancestry	AFR
HG02980	HG02980.final	1000G	Esan	Esan in Nigeria	African Ancestry	AFR
HG02981	HG02981.final	1000G	Esan	Esan in Nigeria	African Ancestry	AFR
HG03099	HG03099.final	1000G	Esan	Esan in Nigeria	African Ancestry	AFR
HG03101	HG03101.final	1000G	Esan	Esan in Nigeria	African Ancestry	AFR
HG03103	HG03103.final	1000G	Esan	Esan in Nigeria	African Ancestry	AFR
HG03105	HG03105.final	1000G	Esan	Esan in Nigeria	African Ancestry	AFR
HG03108	HG03108.final	1000G	Esan	Esan in Nigeria	African Ancestry	AFR
HG03109	HG03109.final	1000G	Esan	Esan in Nigeria	African Ancestry	AFR
HG03110	HG03110.final	1000G	Esan	Esan in Nigeria	African Ancestry	AFR
HG03111	HG03111.final	1000G	Esan	Esan in Nigeria	African Ancestry	AFR
HG03112	HG03112.final	1000G	Esan	Esan in Nigeria	African Ancestry	AFR
HG03113	HG03113.final	1000G	Esan	Esan in Nigeria	African Ancestry	AFR
HG03114	HG03114.final	1000G	Esan	Esan in Nigeria	African Ancestry	AFR
HG03115	HG03115.final	1000G	Esan	Esan in Nigeria	African Ancestry	AFR
HG03116	HG03116.final	1000G	Esan	Esan in Nigeria	African Ancestry	AFR
HG03117	HG03117.final	1000G	Esan	Esan in Nigeria	African Ancestry	AFR
HG03118	HG03118.final	1000G	Esan	Esan in Nigeria	African Ancestry	AFR
HG03119	HG03119.final	1000G	Esan	Esan in Nigeria	African Ancestry	AFR
HG03120	HG03120.final	1000G	Esan	Esan in Nigeria	African Ancestry	AFR
HG03121	HG03121.final	1000G	Esan	Esan in Nigeria	African Ancestry	AFR
HG03122	HG03122.final	1000G	Esan	Esan in Nigeria	African Ancestry	AFR
HG03123	HG03123.final	1000G	Esan	Esan in Nigeria	African Ancestry	AFR
HG03124	HG03124.final	1000G	Esan	Esan in Nigeria	African Ancestry	AFR
HG03125	HG03125.final	1000G	Esan	Esan in Nigeria	African Ancestry	AFR
HG03126	HG03126.final	1000G	Esan	Esan in Nigeria	African Ancestry	AFR
HG03127	HG03127.final	1000G	Esan	Esan in Nigeria	African Ancestry	AFR
HG03128	HG03128.final	1000G	Esan	Esan in Nigeria	African Ancestry	AFR
HG03129	HG03129.final	1000G	Esan	Esan in Nigeria	African Ancestry	AFR
HG03130	HG03130.final	1000G	Esan	Esan in Nigeria	African Ancestry	AFR
HG03131	HG03131.final	1000G	Esan	Esan in Nigeria	African Ancestry	AFR
HG03132	HG03132.final	1000G	Esan	Esan in Nigeria	African Ancestry	AFR
HG03133	HG03133.final	1000G	Esan	Esan in Nigeria	African Ancestry	AFR
HG03134	HG03134.final	1000G	Esan	Esan in Nigeria	African Ancestry	AFR
HG03135	HG03135.final	1000G	Esan	Esan in Nigeria	African Ancestry	AFR
HG03136	HG03136.final	1000G	Esan	Esan in Nigeria	African Ancestry	AFR
HG03137	HG03137.final	1000G	Esan	Esan in Nigeria	African Ancestry	AFR
HG03139	HG03139.final	1000G	Esan	Esan in Nigeria	African Ancestry	AFR
HG03157	HG03157.final	1000G	Esan	Esan in Nigeria	African Ancestry	AFR
HG03159	HG03159.final	1000G	Esan	Esan in Nigeria	African Ancestry	AFR
HG03160	HG03160.final	1000G	Esan	Esan in Nigeria	African Ancestry	AFR
HG03161	HG03161.final	1000G	Esan	Esan in Nigeria	African Ancestry	AFR
HG03162	HG03162.final	1000G	Esan	Esan in Nigeria	African Ancestry	AFR
HG03163	HG03163.final	1000G	Esan	Esan in Nigeria	African Ancestry	AFR
HG03164	HG03164.final	1000G	Esan	Esan in Nigeria	African Ancestry	AFR
HG03166	HG03166.final	1000G	Esan	Esan in Nigeria	African Ancestry	AFR
HG03168	HG03168.final	1000G	Esan	Esan in Nigeria	African Ancestry	AFR
HG03169	HG03169.final	1000G	Esan	Esan in Nigeria	African Ancestry	AFR
HG03170	HG03170.final	1000G	Esan	Esan in Nigeria	African Ancestry	AFR
HG03172	HG03172.final	1000G	Esan	Esan in Nigeria	African Ancestry	AFR
HG03175	HG03175.final	1000G	Esan	Esan in Nigeria	African Ancestry	AFR
HG03189	HG03189.final	1000G	Esan	Esan in Nigeria	African Ancestry	AFR
HG03190	HG03190.final	1000G	Esan	Esan in Nigeria	African Ancestry	AFR
HG03191	HG03191.final	1000G	Esan	Esan in Nigeria	African Ancestry	AFR
HG03193	HG03193.final	1000G	Esan	Esan in Nigeria	African Ancestry	AFR
HG03195	HG03195.final	1000G	Esan	Esan in Nigeria	African Ancestry	AFR
HG03196	HG03196.final	1000G	Esan	Esan in Nigeria	African Ancestry	AFR
HG03197	HG03197.final	1000G	Esan	Esan in Nigeria	African Ancestry	AFR
HG03198	HG03198.final	1000G	Esan	Esan in Nigeria	African Ancestry	AFR
HG03199	HG03199.final	1000G	Esan	Esan in Nigeria	African Ancestry	AFR
HG03200	HG03200.final	1000G	Esan	Esan in Nigeria	African Ancestry	AFR
HG03202	HG03202.final	1000G	Esan	Esan in Nigeria	African Ancestry	AFR
HG03265	HG03265.final	1000G	Esan	Esan in Nigeria	African Ancestry	AFR
HG03267	HG03267.final	1000G	Esan	Esan in Nigeria	African Ancestry	AFR
HG03268	HG03268.final	1000G	Esan	Esan in Nigeria	African Ancestry	AFR
HG03269	HG03269.final	1000G	Esan	Esan in Nigeria	African Ancestry	AFR
HG03270	HG03270.final	1000G	Esan	Esan in Nigeria	African Ancestry	AFR
HG03271	HG03271.final	1000G	Esan	Esan in Nigeria	African Ancestry	AFR
HG03272	HG03272.final	1000G	Esan	Esan in Nigeria	African Ancestry	AFR
HG03279	HG03279.final	1000G	Esan	Esan in Nigeria	African Ancestry	AFR
HG03280	HG03280.final	1000G	Esan	Esan in Nigeria	African Ancestry	AFR
HG03291	HG03291.final	1000G	Esan	Esan in Nigeria	African Ancestry	AFR
HG03294	HG03294.final	1000G	Esan	Esan in Nigeria	African Ancestry	AFR
HG03295	HG03295.final	1000G	Esan	Esan in Nigeria	African Ancestry	AFR
HG03296	HG03296.final	1000G	Esan	Esan in Nigeria	African Ancestry	AFR
HG03297	HG03297.final	1000G	Esan	Esan in Nigeria	African Ancestry	AFR
HG03298	HG03298.final	1000G	Esan	Esan in Nigeria	African Ancestry	AFR
HG03299	HG03299.final	1000G	Esan	Esan in Nigeria	African Ancestry	AFR
HG03300	HG03300.final	1000G	Esan	Esan in Nigeria	African Ancestry	AFR
HG03301	HG03301.final	1000G	Esan	Esan in Nigeria	African Ancestry	AFR
HG03302	HG03302.final	1000G	Esan	Esan in Nigeria	African Ancestry	AFR
HG03303	HG03303.final	1000G	Esan	Esan in Nigeria	African Ancestry	AFR
HG03304	HG03304.final	1000G	Esan	Esan in Nigeria	African Ancestry	AFR
HG03305	HG03305.final	1000G	Esan	Esan in Nigeria	African Ancestry	AFR
HG03306	HG03306.final	1000G	Esan	Esan in Nigeria	African Ancestry	AFR
HG03307	HG03307.final	1000G	Esan	Esan in Nigeria	African Ancestry	AFR
HG03308	HG03308.final	1000G	Esan	Esan in Nigeria	African Ancestry	AFR
HG03309	HG03309.final	1000G	Esan	Esan in Nigeria	African Ancestry	AFR
HG03310	HG03310.final	1000G	Esan	Esan in Nigeria	African Ancestry	AFR
HG03311	HG03311.final	1000G	Esan	Esan in Nigeria	African Ancestry	AFR
HG03312	HG03312.final	1000G	Esan	Esan in Nigeria	African Ancestry	AFR
HG03313	HG03313.final	1000G	Esan	Esan in Nigeria	African Ancestry	AFR
HG03314	HG03314.final	1000G	Esan	Esan in Nigeria	African Ancestry	AFR
HG03342	HG03342.final	1000G	Esan	Esan in Nigeria	African Ancestry	AFR
HG03343	HG03343.final	1000G	Esan	Esan in Nigeria	African Ancestry	AFR
HG03344	HG03344.final	1000G	Esan	Esan in Nigeria	African Ancestry	AFR
HG03350	HG03350.final	1000G	Esan	Esan in Nigeria	African Ancestry	AFR
HG03351	HG03351.final	1000G	Esan	Esan in Nigeria	African Ancestry	AFR
HG03352	HG03352.final	1000G	Esan	Esan in Nigeria	African Ancestry	AFR
HG03354	HG03354.final	1000G	Esan	Esan in Nigeria	African Ancestry	AFR
HG03363	HG03363.final	1000G	Esan	Esan in Nigeria	African Ancestry	AFR
HG03366	HG03366.final	1000G	Esan	Esan in Nigeria	African Ancestry	AFR
HG03367	HG03367.final	1000G	Esan	Esan in Nigeria	African Ancestry	AFR
HG03368	HG03368.final	1000G	Esan	Esan in Nigeria	African Ancestry	AFR
HG03369	HG03369.final	1000G	Esan	Esan in Nigeria	African Ancestry	AFR
HG03370	HG03370.final	1000G	Esan	Esan in Nigeria	African Ancestry	AFR
HG03371	HG03371.final	1000G	Esan	Esan in Nigeria	African Ancestry	AFR
HG03372	HG03372.final	1000G	Esan	Esan in Nigeria	African Ancestry	AFR
HG03373	HG03373.final	1000G	Esan	Esan in Nigeria	African Ancestry	AFR
HG03374	HG03374.final	1000G	Esan	Esan in Nigeria	African Ancestry	AFR
HG03499	HG03499.final	1000G	Esan	Esan in Nigeria	African Ancestry	AFR
HG03511	HG03511.final	1000G	Esan	Esan in Nigeria	African Ancestry	AFR
HG03514	HG03514.final	1000G	Esan	Esan in Nigeria	African Ancestry	AFR
HG03515	HG03515.final	1000G	Esan	Esan in Nigeria	African Ancestry	AFR
HG03516	HG03516.final	1000G	Esan	Esan in Nigeria	African Ancestry	AFR
HG03517	HG03517.final	1000G	Esan	Esan in Nigeria	African Ancestry	AFR
HG03518	HG03518.final	1000G	Esan	Esan in Nigeria	African Ancestry	AFR
HG03519	HG03519.final	1000G	Esan	Esan in Nigeria	African Ancestry	AFR
HG03520	HG03520.final	1000G	Esan	Esan in Nigeria	African Ancestry	AFR
HG03521	HG03521.final	1000G	Esan	Esan in Nigeria	African Ancestry	AFR
HG03522	HG03522.final	1000G	Esan	Esan in Nigeria	African Ancestry	AFR
HG02943	HG02943.final	1000G	Esan,Esan	Esan in Nigeria,Esan in Nigeria (SGDP)	African Ancestry,Africa (SGDP)	AFR
HG03100	HG03100.final	1000G	Esan,Esan	Esan in Nigeria,Esan in Nigeria (SGDP)	African Ancestry,Africa (SGDP)	AFR
Esk29	SAMEA3302660.alt_bwamem_GRCh38DH.20200922.Eskimo_Chaplin.simons	SGDP	Eskimo Chaplin	Eskimo Chaplin in Russia (SGDP)	Central Asia and Siberia (SGDP)	CAS/SIB
Nesk_22	SAMEA3302831.alt_bwamem_GRCh38DH.20200922.Eskimo_Naukan.simons	SGDP	Eskimo Naukan	Eskimo Naukan in Russia (SGDP)	Central Asia and Siberia (SGDP)	CAS/SIB
Nesk_25	SAMEA3302856.alt_bwamem_GRCh38DH.20200922.Eskimo_Naukan.simons	SGDP	Eskimo Naukan	Eskimo Naukan in Russia (SGDP)	Central Asia and Siberia (SGDP)	CAS/SIB
Sir26	SAMEA3302670.alt_bwamem_GRCh38DH.20200922.Eskimo_Sireniki.simons	SGDP	Eskimo Sireniki	Eskimo Sireniki in Russia (SGDP)	Central Asia and Siberia (SGDP)	CAS/SIB
Sir40	SAMEA3302641.alt_bwamem_GRCh38DH.20200922.Eskimo_Sireniki.simons	SGDP	Eskimo Sireniki	Eskimo Sireniki in Russia (SGDP)	Central Asia and Siberia (SGDP)	CAS/SIB
Est375	SAMEA3302735.alt_bwamem_GRCh38DH.20200922.Estonian.simons	SGDP	Estonian	Estonian in Estonia (SGDP)	West Eurasia (SGDP)	EUR
Est400	SAMEA3302679.alt_bwamem_GRCh38DH.20200922.Estonian.simons	SGDP	Estonian	Estonian in Estonia (SGDP)	West Eurasia (SGDP)	EUR
Nlk1	SAMEA3302715.alt_bwamem_GRCh38DH.20200922.Even.simons	SGDP	Even	Even in Russia (SGDP)	Central Asia and Siberia (SGDP)	CAS/SIB
Nlk18	SAMEA3302752.alt_bwamem_GRCh38DH.20200922.Even.simons	SGDP	Even	Even in Russia (SGDP)	Central Asia and Siberia (SGDP)	CAS/SIB
Nlk3	SAMEA3302720.alt_bwamem_GRCh38DH.20200922.Even.simons	SGDP	Even	Even in Russia (SGDP)	Central Asia and Siberia (SGDP)	CAS/SIB
HG00171	HG00171.final	1000G	Finnish	Finnish in Finland	European Ancestry	EUR
HG00173	HG00173.final	1000G	Finnish	Finnish in Finland	European Ancestry	EUR
HG00176	HG00176.final	1000G	Finnish	Finnish in Finland	European Ancestry	EUR
HG00177	HG00177.final	1000G	Finnish	Finnish in Finland	European Ancestry	EUR
HG00178	HG00178.final	1000G	Finnish	Finnish in Finland	European Ancestry	EUR
HG00179	HG00179.final	1000G	Finnish	Finnish in Finland	European Ancestry	EUR
HG00180	HG00180.final	1000G	Finnish	Finnish in Finland	European Ancestry	EUR
HG00181	HG00181.final	1000G	Finnish	Finnish in Finland	European Ancestry	EUR
HG00182	HG00182.final	1000G	Finnish	Finnish in Finland	European Ancestry	EUR
HG00183	HG00183.final	1000G	Finnish	Finnish in Finland	European Ancestry	EUR
HG00185	HG00185.final	1000G	Finnish	Finnish in Finland	European Ancestry	EUR
HG00186	HG00186.final	1000G	Finnish	Finnish in Finland	European Ancestry	EUR
HG00187	HG00187.final	1000G	Finnish	Finnish in Finland	European Ancestry	EUR
HG00188	HG00188.final	1000G	Finnish	Finnish in Finland	European Ancestry	EUR
HG00189	HG00189.final	1000G	Finnish	Finnish in Finland	European Ancestry	EUR
HG00266	HG00266.final	1000G	Finnish	Finnish in Finland	European Ancestry	EUR
HG00267	HG00267.final	1000G	Finnish	Finnish in Finland	European Ancestry	EUR
HG00268	HG00268.final	1000G	Finnish	Finnish in Finland	European Ancestry	EUR
HG00269	HG00269.final	1000G	Finnish	Finnish in Finland	European Ancestry	EUR
HG00271	HG00271.final	1000G	Finnish	Finnish in Finland	European Ancestry	EUR
HG00272	HG00272.final	1000G	Finnish	Finnish in Finland	European Ancestry	EUR
HG00273	HG00273.final	1000G	Finnish	Finnish in Finland	European Ancestry	EUR
HG00274	HG00274.final	1000G	Finnish	Finnish in Finland	European Ancestry	EUR
HG00275	HG00275.final	1000G	Finnish	Finnish in Finland	European Ancestry	EUR
HG00276	HG00276.final	1000G	Finnish	Finnish in Finland	European Ancestry	EUR
HG00277	HG00277.final	1000G	Finnish	Finnish in Finland	European Ancestry	EUR
HG00278	HG00278.final	1000G	Finnish	Finnish in Finland	European Ancestry	EUR
HG00280	HG00280.final	1000G	Finnish	Finnish in Finland	European Ancestry	EUR
HG00281	HG00281.final	1000G	Finnish	Finnish in Finland	European Ancestry	EUR
HG00282	HG00282.final	1000G	Finnish	Finnish in Finland	European Ancestry	EUR
HG00284	HG00284.final	1000G	Finnish	Finnish in Finland	European Ancestry	EUR
HG00285	HG00285.final	1000G	Finnish	Finnish in Finland	European Ancestry	EUR
HG00288	HG00288.final	1000G	Finnish	Finnish in Finland	European Ancestry	EUR
HG00290	HG00290.final	1000G	Finnish	Finnish in Finland	European Ancestry	EUR
HG00304	HG00304.final	1000G	Finnish	Finnish in Finland	European Ancestry	EUR
HG00306	HG00306.final	1000G	Finnish	Finnish in Finland	European Ancestry	EUR
HG00308	HG00308.final	1000G	Finnish	Finnish in Finland	European Ancestry	EUR
HG00309	HG00309.final	1000G	Finnish	Finnish in Finland	European Ancestry	EUR
HG00310	HG00310.final	1000G	Finnish	Finnish in Finland	European Ancestry	EUR
HG00311	HG00311.final	1000G	Finnish	Finnish in Finland	European Ancestry	EUR
HG00313	HG00313.final	1000G	Finnish	Finnish in Finland	European Ancestry	EUR
HG00315	HG00315.final	1000G	Finnish	Finnish in Finland	European Ancestry	EUR
HG00318	HG00318.final	1000G	Finnish	Finnish in Finland	European Ancestry	EUR
HG00319	HG00319.final	1000G	Finnish	Finnish in Finland	European Ancestry	EUR
HG00320	HG00320.final	1000G	Finnish	Finnish in Finland	European Ancestry	EUR
HG00321	HG00321.final	1000G	Finnish	Finnish in Finland	European Ancestry	EUR
HG00323	HG00323.final	1000G	Finnish	Finnish in Finland	European Ancestry	EUR
HG00324	HG00324.final	1000G	Finnish	Finnish in Finland	European Ancestry	EUR
HG00325	HG00325.final	1000G	Finnish	Finnish in Finland	European Ancestry	EUR
HG00326	HG00326.final	1000G	Finnish	Finnish in Finland	European Ancestry	EUR
HG00327	HG00327.final	1000G	Finnish	Finnish in Finland	European Ancestry	EUR
HG00328	HG00328.final	1000G	Finnish	Finnish in Finland	European Ancestry	EUR
HG00329	HG00329.final	1000G	Finnish	Finnish in Finland	European Ancestry	EUR
HG00330	HG00330.final	1000G	Finnish	Finnish in Finland	European Ancestry	EUR
HG00331	HG00331.final	1000G	Finnish	Finnish in Finland	European Ancestry	EUR
HG00332	HG00332.final	1000G	Finnish	Finnish in Finland	European Ancestry	EUR
HG00334	HG00334.final	1000G	Finnish	Finnish in Finland	European Ancestry	EUR
HG00335	HG00335.final	1000G	Finnish	Finnish in Finland	European Ancestry	EUR
HG00336	HG00336.final	1000G	Finnish	Finnish in Finland	European Ancestry	EUR
HG00337	HG00337.final	1000G	Finnish	Finnish in Finland	European Ancestry	EUR
HG00338	HG00338.final	1000G	Finnish	Finnish in Finland	European Ancestry	EUR
HG00339	HG00339.final	1000G	Finnish	Finnish in Finland	European Ancestry	EUR
HG00341	HG00341.final	1000G	Finnish	Finnish in Finland	European Ancestry	EUR
HG00342	HG00342.final	1000G	Finnish	Finnish in Finland	European Ancestry	EUR
HG00343	HG00343.final	1000G	Finnish	Finnish in Finland	European Ancestry	EUR
HG00344	HG00344.final	1000G	Finnish	Finnish in Finland	European Ancestry	EUR
HG00345	HG00345.final	1000G	Finnish	Finnish in Finland	European Ancestry	EUR
HG00346	HG00346.final	1000G	Finnish	Finnish in Finland	European Ancestry	EUR
HG00349	HG00349.final	1000G	Finnish	Finnish in Finland	European Ancestry	EUR
HG00350	HG00350.final	1000G	Finnish	Finnish in Finland	European Ancestry	EUR
HG00351	HG00351.final	1000G	Finnish	Finnish in Finland	European Ancestry	EUR
HG00353	HG00353.final	1000G	Finnish	Finnish in Finland	European Ancestry	EUR
HG00355	HG00355.final	1000G	Finnish	Finnish in Finland	European Ancestry	EUR
HG00356	HG00356.final	1000G	Finnish	Finnish in Finland	European Ancestry	EUR
HG00357	HG00357.final	1000G	Finnish	Finnish in Finland	European Ancestry	EUR
HG00358	HG00358.final	1000G	Finnish	Finnish in Finland	European Ancestry	EUR
HG00361	HG00361.final	1000G	Finnish	Finnish in Finland	European Ancestry	EUR
HG00362	HG00362.final	1000G	Finnish	Finnish in Finland	European Ancestry	EUR
HG00364	HG00364.final	1000G	Finnish	Finnish in Finland	European Ancestry	EUR
HG00365	HG00365.final	1000G	Finnish	Finnish in Finland	European Ancestry	EUR
HG00366	HG00366.final	1000G	Finnish	Finnish in Finland	European Ancestry	EUR
HG00367	HG00367.final	1000G	Finnish	Finnish in Finland	European Ancestry	EUR
HG00368	HG00368.final	1000G	Finnish	Finnish in Finland	European Ancestry	EUR
HG00369	HG00369.final	1000G	Finnish	Finnish in Finland	European Ancestry	EUR
HG00371	HG00371.final	1000G	Finnish	Finnish in Finland	European Ancestry	EUR
HG00372	HG00372.final	1000G	Finnish	Finnish in Finland	European Ancestry	EUR
HG00373	HG00373.final	1000G	Finnish	Finnish in Finland	European Ancestry	EUR
HG00375	HG00375.final	1000G	Finnish	Finnish in Finland	European Ancestry	EUR
HG00376	HG00376.final	1000G	Finnish	Finnish in Finland	European Ancestry	EUR
HG00378	HG00378.final	1000G	Finnish	Finnish in Finland	European Ancestry	EUR
HG00379	HG00379.final	1000G	Finnish	Finnish in Finland	European Ancestry	EUR
HG00380	HG00380.final	1000G	Finnish	Finnish in Finland	European Ancestry	EUR
HG00381	HG00381.final	1000G	Finnish	Finnish in Finland	European Ancestry	EUR
HG00382	HG00382.final	1000G	Finnish	Finnish in Finland	European Ancestry	EUR
HG00383	HG00383.final	1000G	Finnish	Finnish in Finland	European Ancestry	EUR
HG00384	HG00384.final	1000G	Finnish	Finnish in Finland	European Ancestry	EUR
HG00174	HG00174.final	1000G	Finnish,Finnish	Finnish in Finland,Finnish in Finland (SGDP)	European Ancestry,West Eurasia (SGDP)	EUR
HG00190	HG00190.final	1000G	Finnish,Finnish	Finnish in Finland,Finnish in Finland (SGDP)	European Ancestry,West Eurasia (SGDP)	EUR
HG00360	HG00360.final	1000G	Finnish,Finnish	Finnish in Finland,Finnish in Finland (SGDP)	European Ancestry,West Eurasia (SGDP)	EUR
HGDP00511	HGDP00511.alt_bwamem_GRCh38DH.20181023.French	HGDP	French	French in France (HGDP)	Europe (HGDP)	EUR
HGDP00512	HGDP00512.alt_bwamem_GRCh38DH.20181023.French	HGDP	French	French in France (HGDP)	Europe (HGDP)	EUR
HGDP00513	HGDP00513.alt_bwamem_GRCh38DH.20181023.French	HGDP	French	French in France (HGDP)	Europe (HGDP)	EUR
HGDP00514	HGDP00514.alt_bwamem_GRCh38DH.20181023.French	HGDP	French	French in France (HGDP)	Europe (HGDP)	EUR
HGDP00515	HGDP00515.alt_bwamem_GRCh38DH.20181023.French	HGDP	French	French in France (HGDP)	Europe (HGDP)	EUR
HGDP00516	HGDP00516.alt_bwamem_GRCh38DH.20181023.French	HGDP	French	French in France (HGDP)	Europe (HGDP)	EUR
HGDP00517	HGDP00517.alt_bwamem_GRCh38DH.20181023.French	HGDP	French	French in France (HGDP)	Europe (HGDP)	EUR
HGDP00518	HGDP00518.alt_bwamem_GRCh38DH.20181023.French	HGDP	French	French in France (HGDP)	Europe (HGDP)	EUR
HGDP00519	HGDP00519.alt_bwamem_GRCh38DH.20181023.French	HGDP	French	French in France (HGDP)	Europe (HGDP)	EUR
HGDP00520	HGDP00520.alt_bwamem_GRCh38DH.20181023.French	HGDP	French	French in France (HGDP)	Europe (HGDP)	EUR
HGDP00522	HGDP00522.alt_bwamem_GRCh38DH.20181023.French	HGDP	French	French in France (HGDP)	Europe (HGDP)	EUR
HGDP00523	HGDP00523.alt_bwamem_GRCh38DH.20181023.French	HGDP	French	French in France (HGDP)	Europe (HGDP)	EUR
HGDP00524	HGDP00524.alt_bwamem_GRCh38DH.20181023.French	HGDP	French	French in France (HGDP)	Europe (HGDP)	EUR
HGDP00525	HGDP00525.alt_bwamem_GRCh38DH.20181023.French	HGDP	French	French in France (HGDP)	Europe (HGDP)	EUR
HGDP00526	SAMEA3302828.alt_bwamem_GRCh38DH.20200922.French.simons	SGDP	French	French in France (HGDP)	West Eurasia (SGDP)	EUR
HGDP00527	HGDP00527.alt_bwamem_GRCh38DH.20181023.French	HGDP	French	French in France (HGDP)	Europe (HGDP)	EUR
HGDP00528	HGDP00528.alt_bwamem_GRCh38DH.20181023.French	HGDP	French	French in France (HGDP)	Europe (HGDP)	EUR
HGDP00529	HGDP00529.alt_bwamem_GRCh38DH.20181023.French	HGDP	French	French in France (HGDP)	Europe (HGDP)	EUR
HGDP00530	SAMEA3302635.alt_bwamem_GRCh38DH.20200922.French.simons	SGDP	French	French in France (HGDP)	West Eurasia (SGDP)	EUR
HGDP00531	HGDP00531.alt_bwamem_GRCh38DH.20181023.French	HGDP	French	French in France (HGDP)	Europe (HGDP)	EUR
HGDP00533	SAMEA3302712.alt_bwamem_GRCh38DH.20200922.French.simons	SGDP	French	French in France (HGDP)	West Eurasia (SGDP)	EUR
HGDP00534	HGDP00534.alt_bwamem_GRCh38DH.20181023.French	HGDP	French	French in France (HGDP)	Europe (HGDP)	EUR
HGDP00535	HGDP00535.alt_bwamem_GRCh38DH.20181023.French	HGDP	French	French in France (HGDP)	Europe (HGDP)	EUR
HGDP00536	HGDP00536.alt_bwamem_GRCh38DH.20181023.French	HGDP	French	French in France (HGDP)	Europe (HGDP)	EUR
HGDP00537	HGDP00537.alt_bwamem_GRCh38DH.20181023.French	HGDP	French	French in France (HGDP)	Europe (HGDP)	EUR
HGDP00538	HGDP00538.alt_bwamem_GRCh38DH.20181023.French	HGDP	French	French in France (HGDP)	Europe (HGDP)	EUR
HGDP00539	HGDP00539.alt_bwamem_GRCh38DH.20181023.French	HGDP	French	French in France (HGDP)	Europe (HGDP)	EUR
HG02461	HG02461.final	1000G	Gambian Mandinka	Gambian in Western Division, The Gambia - Mandinka	African Ancestry	AFR
HG02462	HG02462.final	1000G	Gambian Mandinka	Gambian in Western Division, The Gambia - Mandinka	African Ancestry	AFR
HG02463	HG02463.final	1000G	Gambian Mandinka	Gambian in Western Division, The Gambia - Mandinka	African Ancestry	AFR
HG02465	HG02465.final	1000G	Gambian Mandinka	Gambian in Western Division, The Gambia - Mandinka	African Ancestry	AFR
HG02466	HG02466.final	1000G	Gambian Mandinka	Gambian in Western Division, The Gambia - Mandinka	African Ancestry	AFR
HG02561	HG02561.final	1000G	Gambian Mandinka	Gambian in Western Division, The Gambia - Mandinka	African Ancestry	AFR
HG02562	HG02562.final	1000G	Gambian Mandinka	Gambian in Western Division, The Gambia - Mandinka	African Ancestry	AFR
HG02563	HG02563.final	1000G	Gambian Mandinka	Gambian in Western Division, The Gambia - Mandinka	African Ancestry	AFR
HG02568	HG02568.final	1000G	Gambian Mandinka	Gambian in Western Division, The Gambia - Mandinka	African Ancestry	AFR
HG02569	HG02569.final	1000G	Gambian Mandinka	Gambian in Western Division, The Gambia - Mandinka	African Ancestry	AFR
HG02570	HG02570.final	1000G	Gambian Mandinka	Gambian in Western Division, The Gambia - Mandinka	African Ancestry	AFR
HG02571	HG02571.final	1000G	Gambian Mandinka	Gambian in Western Division, The Gambia - Mandinka	African Ancestry	AFR
HG02572	HG02572.final	1000G	Gambian Mandinka	Gambian in Western Division, The Gambia - Mandinka	African Ancestry	AFR
HG02573	HG02573.final	1000G	Gambian Mandinka	Gambian in Western Division, The Gambia - Mandinka	African Ancestry	AFR
HG02575	HG02575.final	1000G	Gambian Mandinka	Gambian in Western Division, The Gambia - Mandinka	African Ancestry	AFR
HG02582	HG02582.final	1000G	Gambian Mandinka	Gambian in Western Division, The Gambia - Mandinka	African Ancestry	AFR
HG02583	HG02583.final	1000G	Gambian Mandinka	Gambian in Western Division, The Gambia - Mandinka	African Ancestry	AFR
HG02584	HG02584.final	1000G	Gambian Mandinka	Gambian in Western Division, The Gambia - Mandinka	African Ancestry	AFR
HG02585	HG02585.final	1000G	Gambian Mandinka	Gambian in Western Division, The Gambia - Mandinka	African Ancestry	AFR
HG02586	HG02586.final	1000G	Gambian Mandinka	Gambian in Western Division, The Gambia - Mandinka	African Ancestry	AFR
HG02587	HG02587.final	1000G	Gambian Mandinka	Gambian in Western Division, The Gambia - Mandinka	African Ancestry	AFR
HG02588	HG02588.final	1000G	Gambian Mandinka	Gambian in Western Division, The Gambia - Mandinka	African Ancestry	AFR
HG02589	HG02589.final	1000G	Gambian Mandinka	Gambian in Western Division, The Gambia - Mandinka	African Ancestry	AFR
HG02590	HG02590.final	1000G	Gambian Mandinka	Gambian in Western Division, The Gambia - Mandinka	African Ancestry	AFR
HG02594	HG02594.final	1000G	Gambian Mandinka	Gambian in Western Division, The Gambia - Mandinka	African Ancestry	AFR
HG02595	HG02595.final	1000G	Gambian Mandinka	Gambian in Western Division, The Gambia - Mandinka	African Ancestry	AFR
HG02596	HG02596.final	1000G	Gambian Mandinka	Gambian in Western Division, The Gambia - Mandinka	African Ancestry	AFR
HG02610	HG02610.final	1000G	Gambian Mandinka	Gambian in Western Division, The Gambia - Mandinka	African Ancestry	AFR
HG02611	HG02611.final	1000G	Gambian Mandinka	Gambian in Western Division, The Gambia - Mandinka	African Ancestry	AFR
HG02612	HG02612.final	1000G	Gambian Mandinka	Gambian in Western Division, The Gambia - Mandinka	African Ancestry	AFR
HG02613	HG02613.final	1000G	Gambian Mandinka	Gambian in Western Division, The Gambia - Mandinka	African Ancestry	AFR
HG02614	HG02614.final	1000G	Gambian Mandinka	Gambian in Western Division, The Gambia - Mandinka	African Ancestry	AFR
HG02615	HG02615.final	1000G	Gambian Mandinka	Gambian in Western Division, The Gambia - Mandinka	African Ancestry	AFR
HG02620	HG02620.final	1000G	Gambian Mandinka	Gambian in Western Division, The Gambia - Mandinka	African Ancestry	AFR
HG02621	HG02621.final	1000G	Gambian Mandinka	Gambian in Western Division, The Gambia - Mandinka	African Ancestry	AFR
HG02622	HG02622.final	1000G	Gambian Mandinka	Gambian in Western Division, The Gambia - Mandinka	African Ancestry	AFR
HG02623	HG02623.final	1000G	Gambian Mandinka	Gambian in Western Division, The Gambia - Mandinka	African Ancestry	AFR
HG02624	HG02624.final	1000G	Gambian Mandinka	Gambian in Western Division, The Gambia - Mandinka	African Ancestry	AFR
HG02625	HG02625.final	1000G	Gambian Mandinka	Gambian in Western Division, The Gambia - Mandinka	African Ancestry	AFR
HG02628	HG02628.final	1000G	Gambian Mandinka	Gambian in Western Division, The Gambia - Mandinka	African Ancestry	AFR
HG02629	HG02629.final	1000G	Gambian Mandinka	Gambian in Western Division, The Gambia - Mandinka	African Ancestry	AFR
HG02630	HG02630.final	1000G	Gambian Mandinka	Gambian in Western Division, The Gambia - Mandinka	African Ancestry	AFR
HG02634	HG02634.final	1000G	Gambian Mandinka	Gambian in Western Division, The Gambia - Mandinka	African Ancestry	AFR
HG02635	HG02635.final	1000G	Gambian Mandinka	Gambian in Western Division, The Gambia - Mandinka	African Ancestry	AFR
HG02636	HG02636.final	1000G	Gambian Mandinka	Gambian in Western Division, The Gambia - Mandinka	African Ancestry	AFR
HG02642	HG02642.final	1000G	Gambian Mandinka	Gambian in Western Division, The Gambia - Mandinka	African Ancestry	AFR
HG02643	HG02643.final	1000G	Gambian Mandinka	Gambian in Western Division, The Gambia - Mandinka	African Ancestry	AFR
HG02644	HG02644.final	1000G	Gambian Mandinka	Gambian in Western Division, The Gambia - Mandinka	African Ancestry	AFR
HG02645	HG02645.final	1000G	Gambian Mandinka	Gambian in Western Division, The Gambia - Mandinka	African Ancestry	AFR
HG02646	HG02646.final	1000G	Gambian Mandinka	Gambian in Western Division, The Gambia - Mandinka	African Ancestry	AFR
HG02647	HG02647.final	1000G	Gambian Mandinka	Gambian in Western Division, The Gambia - Mandinka	African Ancestry	AFR
HG02666	HG02666.final	1000G	Gambian Mandinka	Gambian in Western Division, The Gambia - Mandinka	African Ancestry	AFR
HG02667	HG02667.final	1000G	Gambian Mandinka	Gambian in Western Division, The Gambia - Mandinka	African Ancestry	AFR
HG02668	HG02668.final	1000G	Gambian Mandinka	Gambian in Western Division, The Gambia - Mandinka	African Ancestry	AFR
HG02675	HG02675.final	1000G	Gambian Mandinka	Gambian in Western Division, The Gambia - Mandinka	African Ancestry	AFR
HG02676	HG02676.final	1000G	Gambian Mandinka	Gambian in Western Division, The Gambia - Mandinka	African Ancestry	AFR
HG02677	HG02677.final	1000G	Gambian Mandinka	Gambian in Western Division, The Gambia - Mandinka	African Ancestry	AFR
HG02678	HG02678.final	1000G	Gambian Mandinka	Gambian in Western Division, The Gambia - Mandinka	African Ancestry	AFR
HG02679	HG02679.final	1000G	Gambian Mandinka	Gambian in Western Division, The Gambia - Mandinka	African Ancestry	AFR
HG02680	HG02680.final	1000G	Gambian Mandinka	Gambian in Western Division, The Gambia - Mandinka	African Ancestry	AFR
HG02702	HG02702.final	1000G	Gambian Mandinka	Gambian in Western Division, The Gambia - Mandinka	African Ancestry	AFR
HG02703	HG02703.final	1000G	Gambian Mandinka	Gambian in Western Division, The Gambia - Mandinka	African Ancestry	AFR
HG02704	HG02704.final	1000G	Gambian Mandinka	Gambian in Western Division, The Gambia - Mandinka	African Ancestry	AFR
HG02715	HG02715.final	1000G	Gambian Mandinka	Gambian in Western Division, The Gambia - Mandinka	African Ancestry	AFR
HG02716	HG02716.final	1000G	Gambian Mandinka	Gambian in Western Division, The Gambia - Mandinka	African Ancestry	AFR
HG02717	HG02717.final	1000G	Gambian Mandinka	Gambian in Western Division, The Gambia - Mandinka	African Ancestry	AFR
HG02721	HG02721.final	1000G	Gambian Mandinka	Gambian in Western Division, The Gambia - Mandinka	African Ancestry	AFR
HG02722	HG02722.final	1000G	Gambian Mandinka	Gambian in Western Division, The Gambia - Mandinka	African Ancestry	AFR
HG02723	HG02723.final	1000G	Gambian Mandinka	Gambian in Western Division, The Gambia - Mandinka	African Ancestry	AFR
HG02756	HG02756.final	1000G	Gambian Mandinka	Gambian in Western Division, The Gambia - Mandinka	African Ancestry	AFR
HG02757	HG02757.final	1000G	Gambian Mandinka	Gambian in Western Division, The Gambia - Mandinka	African Ancestry	AFR
HG02759	HG02759.final	1000G	Gambian Mandinka	Gambian in Western Division, The Gambia - Mandinka	African Ancestry	AFR
HG02760	HG02760.final	1000G	Gambian Mandinka	Gambian in Western Division, The Gambia - Mandinka	African Ancestry	AFR
HG02761	HG02761.final	1000G	Gambian Mandinka	Gambian in Western Division, The Gambia - Mandinka	African Ancestry	AFR
HG02762	HG02762.final	1000G	Gambian Mandinka	Gambian in Western Division, The Gambia - Mandinka	African Ancestry	AFR
HG02763	HG02763.final	1000G	Gambian Mandinka	Gambian in Western Division, The Gambia - Mandinka	African Ancestry	AFR
HG02764	HG02764.final	1000G	Gambian Mandinka	Gambian in Western Division, The Gambia - Mandinka	African Ancestry	AFR
HG02768	HG02768.final	1000G	Gambian Mandinka	Gambian in Western Division, The Gambia - Mandinka	African Ancestry	AFR
HG02769	HG02769.final	1000G	Gambian Mandinka	Gambian in Western Division, The Gambia - Mandinka	African Ancestry	AFR
HG02770	HG02770.final	1000G	Gambian Mandinka	Gambian in Western Division, The Gambia - Mandinka	African Ancestry	AFR
HG02771	HG02771.final	1000G	Gambian Mandinka	Gambian in Western Division, The Gambia - Mandinka	African Ancestry	AFR
HG02772	HG02772.final	1000G	Gambian Mandinka	Gambian in Western Division, The Gambia - Mandinka	African Ancestry	AFR
HG02773	HG02773.final	1000G	Gambian Mandinka	Gambian in Western Division, The Gambia - Mandinka	African Ancestry	AFR
HG02798	HG02798.final	1000G	Gambian Mandinka	Gambian in Western Division, The Gambia - Mandinka	African Ancestry	AFR
HG02799	HG02799.final	1000G	Gambian Mandinka	Gambian in Western Division, The Gambia - Mandinka	African Ancestry	AFR
HG02800	HG02800.final	1000G	Gambian Mandinka	Gambian in Western Division, The Gambia - Mandinka	African Ancestry	AFR
HG02804	HG02804.final	1000G	Gambian Mandinka	Gambian in Western Division, The Gambia - Mandinka	African Ancestry	AFR
HG02805	HG02805.final	1000G	Gambian Mandinka	Gambian in Western Division, The Gambia - Mandinka	African Ancestry	AFR
HG02806	HG02806.final	1000G	Gambian Mandinka	Gambian in Western Division, The Gambia - Mandinka	African Ancestry	AFR
HG02807	HG02807.final	1000G	Gambian Mandinka	Gambian in Western Division, The Gambia - Mandinka	African Ancestry	AFR
HG02808	HG02808.final	1000G	Gambian Mandinka	Gambian in Western Division, The Gambia - Mandinka	African Ancestry	AFR
HG02809	HG02809.final	1000G	Gambian Mandinka	Gambian in Western Division, The Gambia - Mandinka	African Ancestry	AFR
HG02810	HG02810.final	1000G	Gambian Mandinka	Gambian in Western Division, The Gambia - Mandinka	African Ancestry	AFR
HG02811	HG02811.final	1000G	Gambian Mandinka	Gambian in Western Division, The Gambia - Mandinka	African Ancestry	AFR
HG02812	HG02812.final	1000G	Gambian Mandinka	Gambian in Western Division, The Gambia - Mandinka	African Ancestry	AFR
HG02813	HG02813.final	1000G	Gambian Mandinka	Gambian in Western Division, The Gambia - Mandinka	African Ancestry	AFR
HG02814	HG02814.final	1000G	Gambian Mandinka	Gambian in Western Division, The Gambia - Mandinka	African Ancestry	AFR
HG02815	HG02815.final	1000G	Gambian Mandinka	Gambian in Western Division, The Gambia - Mandinka	African Ancestry	AFR
HG02816	HG02816.final	1000G	Gambian Mandinka	Gambian in Western Division, The Gambia - Mandinka	African Ancestry	AFR
HG02817	HG02817.final	1000G	Gambian Mandinka	Gambian in Western Division, The Gambia - Mandinka	African Ancestry	AFR
HG02818	HG02818.final	1000G	Gambian Mandinka	Gambian in Western Division, The Gambia - Mandinka	African Ancestry	AFR
HG02819	HG02819.final	1000G	Gambian Mandinka	Gambian in Western Division, The Gambia - Mandinka	African Ancestry	AFR
HG02820	HG02820.final	1000G	Gambian Mandinka	Gambian in Western Division, The Gambia - Mandinka	African Ancestry	AFR
HG02821	HG02821.final	1000G	Gambian Mandinka	Gambian in Western Division, The Gambia - Mandinka	African Ancestry	AFR
HG02836	HG02836.final	1000G	Gambian Mandinka	Gambian in Western Division, The Gambia - Mandinka	African Ancestry	AFR
HG02837	HG02837.final	1000G	Gambian Mandinka	Gambian in Western Division, The Gambia - Mandinka	African Ancestry	AFR
HG02838	HG02838.final	1000G	Gambian Mandinka	Gambian in Western Division, The Gambia - Mandinka	African Ancestry	AFR
HG02839	HG02839.final	1000G	Gambian Mandinka	Gambian in Western Division, The Gambia - Mandinka	African Ancestry	AFR
HG02840	HG02840.final	1000G	Gambian Mandinka	Gambian in Western Division, The Gambia - Mandinka	African Ancestry	AFR
HG02841	HG02841.final	1000G	Gambian Mandinka	Gambian in Western Division, The Gambia - Mandinka	African Ancestry	AFR
HG02851	HG02851.final	1000G	Gambian Mandinka	Gambian in Western Division, The Gambia - Mandinka	African Ancestry	AFR
HG02852	HG02852.final	1000G	Gambian Mandinka	Gambian in Western Division, The Gambia - Mandinka	African Ancestry	AFR
HG02853	HG02853.final	1000G	Gambian Mandinka	Gambian in Western Division, The Gambia - Mandinka	African Ancestry	AFR
HG02854	HG02854.final	1000G	Gambian Mandinka	Gambian in Western Division, The Gambia - Mandinka	African Ancestry	AFR
HG02855	HG02855.final	1000G	Gambian Mandinka	Gambian in Western Division, The Gambia - Mandinka	African Ancestry	AFR
HG02856	HG02856.final	1000G	Gambian Mandinka	Gambian in Western Division, The Gambia - Mandinka	African Ancestry	AFR
HG02860	HG02860.final	1000G	Gambian Mandinka	Gambian in Western Division, The Gambia - Mandinka	African Ancestry	AFR
HG02861	HG02861.final	1000G	Gambian Mandinka	Gambian in Western Division, The Gambia - Mandinka	African Ancestry	AFR
HG02862	HG02862.final	1000G	Gambian Mandinka	Gambian in Western Division, The Gambia - Mandinka	African Ancestry	AFR
HG02869	HG02869.final	1000G	Gambian Mandinka	Gambian in Western Division, The Gambia - Mandinka	African Ancestry	AFR
HG02870	HG02870.final	1000G	Gambian Mandinka	Gambian in Western Division, The Gambia - Mandinka	African Ancestry	AFR
HG02871	HG02871.final	1000G	Gambian Mandinka	Gambian in Western Division, The Gambia - Mandinka	African Ancestry	AFR
HG02878	HG02878.final	1000G	Gambian Mandinka	Gambian in Western Division, The Gambia - Mandinka	African Ancestry	AFR
HG02879	HG02879.final	1000G	Gambian Mandinka	Gambian in Western Division, The Gambia - Mandinka	African Ancestry	AFR
HG02880	HG02880.final	1000G	Gambian Mandinka	Gambian in Western Division, The Gambia - Mandinka	African Ancestry	AFR
HG02881	HG02881.final	1000G	Gambian Mandinka	Gambian in Western Division, The Gambia - Mandinka	African Ancestry	AFR
HG02882	HG02882.final	1000G	Gambian Mandinka	Gambian in Western Division, The Gambia - Mandinka	African Ancestry	AFR
HG02883	HG02883.final	1000G	Gambian Mandinka	Gambian in Western Division, The Gambia - Mandinka	African Ancestry	AFR
HG02884	HG02884.final	1000G	Gambian Mandinka	Gambian in Western Division, The Gambia - Mandinka	African Ancestry	AFR
HG02885	HG02885.final	1000G	Gambian Mandinka	Gambian in Western Division, The Gambia - Mandinka	African Ancestry	AFR
HG02886	HG02886.final	1000G	Gambian Mandinka	Gambian in Western Division, The Gambia - Mandinka	African Ancestry	AFR
HG02887	HG02887.final	1000G	Gambian Mandinka	Gambian in Western Division, The Gambia - Mandinka	African Ancestry	AFR
HG02888	HG02888.final	1000G	Gambian Mandinka	Gambian in Western Division, The Gambia - Mandinka	African Ancestry	AFR
HG02889	HG02889.final	1000G	Gambian Mandinka	Gambian in Western Division, The Gambia - Mandinka	African Ancestry	AFR
HG02890	HG02890.final	1000G	Gambian Mandinka	Gambian in Western Division, The Gambia - Mandinka	African Ancestry	AFR
HG02891	HG02891.final	1000G	Gambian Mandinka	Gambian in Western Division, The Gambia - Mandinka	African Ancestry	AFR
HG02892	HG02892.final	1000G	Gambian Mandinka	Gambian in Western Division, The Gambia - Mandinka	African Ancestry	AFR
HG02895	HG02895.final	1000G	Gambian Mandinka	Gambian in Western Division, The Gambia - Mandinka	African Ancestry	AFR
HG02896	HG02896.final	1000G	Gambian Mandinka	Gambian in Western Division, The Gambia - Mandinka	African Ancestry	AFR
HG02897	HG02897.final	1000G	Gambian Mandinka	Gambian in Western Division, The Gambia - Mandinka	African Ancestry	AFR
HG02982	HG02982.final	1000G	Gambian Mandinka	Gambian in Western Division, The Gambia - Mandinka	African Ancestry	AFR
HG02983	HG02983.final	1000G	Gambian Mandinka	Gambian in Western Division, The Gambia - Mandinka	African Ancestry	AFR
HG02984	HG02984.final	1000G	Gambian Mandinka	Gambian in Western Division, The Gambia - Mandinka	African Ancestry	AFR
HG03024	HG03024.final	1000G	Gambian Mandinka	Gambian in Western Division, The Gambia - Mandinka	African Ancestry	AFR
HG03025	HG03025.final	1000G	Gambian Mandinka	Gambian in Western Division, The Gambia - Mandinka	African Ancestry	AFR
HG03026	HG03026.final	1000G	Gambian Mandinka	Gambian in Western Division, The Gambia - Mandinka	African Ancestry	AFR
HG03027	HG03027.final	1000G	Gambian Mandinka	Gambian in Western Division, The Gambia - Mandinka	African Ancestry	AFR
HG03028	HG03028.final	1000G	Gambian Mandinka	Gambian in Western Division, The Gambia - Mandinka	African Ancestry	AFR
HG03029	HG03029.final	1000G	Gambian Mandinka	Gambian in Western Division, The Gambia - Mandinka	African Ancestry	AFR
HG03033	HG03033.final	1000G	Gambian Mandinka	Gambian in Western Division, The Gambia - Mandinka	African Ancestry	AFR
HG03034	HG03034.final	1000G	Gambian Mandinka	Gambian in Western Division, The Gambia - Mandinka	African Ancestry	AFR
HG03035	HG03035.final	1000G	Gambian Mandinka	Gambian in Western Division, The Gambia - Mandinka	African Ancestry	AFR
HG03039	HG03039.final	1000G	Gambian Mandinka	Gambian in Western Division, The Gambia - Mandinka	African Ancestry	AFR
HG03040	HG03040.final	1000G	Gambian Mandinka	Gambian in Western Division, The Gambia - Mandinka	African Ancestry	AFR
HG03041	HG03041.final	1000G	Gambian Mandinka	Gambian in Western Division, The Gambia - Mandinka	African Ancestry	AFR
HG03045	HG03045.final	1000G	Gambian Mandinka	Gambian in Western Division, The Gambia - Mandinka	African Ancestry	AFR
HG03046	HG03046.final	1000G	Gambian Mandinka	Gambian in Western Division, The Gambia - Mandinka	African Ancestry	AFR
HG03047	HG03047.final	1000G	Gambian Mandinka	Gambian in Western Division, The Gambia - Mandinka	African Ancestry	AFR
HG03048	HG03048.final	1000G	Gambian Mandinka	Gambian in Western Division, The Gambia - Mandinka	African Ancestry	AFR
HG03049	HG03049.final	1000G	Gambian Mandinka	Gambian in Western Division, The Gambia - Mandinka	African Ancestry	AFR
HG03050	HG03050.final	1000G	Gambian Mandinka	Gambian in Western Division, The Gambia - Mandinka	African Ancestry	AFR
HG03240	HG03240.final	1000G	Gambian Mandinka	Gambian in Western Division, The Gambia - Mandinka	African Ancestry	AFR
HG03241	HG03241.final	1000G	Gambian Mandinka	Gambian in Western Division, The Gambia - Mandinka	African Ancestry	AFR
HG03242	HG03242.final	1000G	Gambian Mandinka	Gambian in Western Division, The Gambia - Mandinka	African Ancestry	AFR
HG03246	HG03246.final	1000G	Gambian Mandinka	Gambian in Western Division, The Gambia - Mandinka	African Ancestry	AFR
HG03247	HG03247.final	1000G	Gambian Mandinka	Gambian in Western Division, The Gambia - Mandinka	African Ancestry	AFR
HG03248	HG03248.final	1000G	Gambian Mandinka	Gambian in Western Division, The Gambia - Mandinka	African Ancestry	AFR
HG03249	HG03249.final	1000G	Gambian Mandinka	Gambian in Western Division, The Gambia - Mandinka	African Ancestry	AFR
HG03250	HG03250.final	1000G	Gambian Mandinka	Gambian in Western Division, The Gambia - Mandinka	African Ancestry	AFR
HG03251	HG03251.final	1000G	Gambian Mandinka	Gambian in Western Division, The Gambia - Mandinka	African Ancestry	AFR
HG03258	HG03258.final	1000G	Gambian Mandinka	Gambian in Western Division, The Gambia - Mandinka	African Ancestry	AFR
HG03259	HG03259.final	1000G	Gambian Mandinka	Gambian in Western Division, The Gambia - Mandinka	African Ancestry	AFR
HG03260	HG03260.final	1000G	Gambian Mandinka	Gambian in Western Division, The Gambia - Mandinka	African Ancestry	AFR
HG03538	HG03538.final	1000G	Gambian Mandinka	Gambian in Western Division, The Gambia - Mandinka	African Ancestry	AFR
HG03539	HG03539.final	1000G	Gambian Mandinka	Gambian in Western Division, The Gambia - Mandinka	African Ancestry	AFR
HG03540	HG03540.final	1000G	Gambian Mandinka	Gambian in Western Division, The Gambia - Mandinka	African Ancestry	AFR
HG02464	HG02464.final	1000G	Gambian Mandinka,Gambian	Gambian in Western Division, The Gambia - Mandinka	African Ancestry,Africa (SGDP)	AFR
HG02574	HG02574.final	1000G	Gambian Mandinka,Gambian	Gambian in Western Division, The Gambia - Mandinka	African Ancestry,Africa (SGDP)	AFR
mg27	SAMEA3302808.alt_bwamem_GRCh38DH.20200922.Georgian.simons	SGDP	Georgian	Georgian in Georgia (SGDP)	West Eurasia (SGDP)	MEA
mg31	SAMEA3302838.alt_bwamem_GRCh38DH.20200922.Georgian.simons	SGDP	Georgian	Georgian in Georgia (SGDP)	West Eurasia (SGDP)	MEA
NA17374	SAMEA3302763.alt_bwamem_GRCh38DH.20200922.Greek.simons	SGDP	Greek	Greek in Greece (SGDP)	West Eurasia (SGDP)	EUR
NA17377	SAMEA3302732.alt_bwamem_GRCh38DH.20200922.Greek.simons	SGDP	Greek	Greek in Greece (SGDP)	West Eurasia (SGDP)	EUR
NA20845	NA20845.final	1000G	Gujarati	Gujarati Indians in Houston, TX	South Asian Ancestry	SAS
NA20846	NA20846.final	1000G	Gujarati	Gujarati Indians in Houston, TX	South Asian Ancestry	SAS
NA20847	NA20847.final	1000G	Gujarati	Gujarati Indians in Houston, TX	South Asian Ancestry	SAS
NA20849	NA20849.final	1000G	Gujarati	Gujarati Indians in Houston, TX	South Asian Ancestry	SAS
NA20850	NA20850.final	1000G	Gujarati	Gujarati Indians in Houston, TX	South Asian Ancestry	SAS
NA20851	NA20851.final	1000G	Gujarati	Gujarati Indians in Houston, TX	South Asian Ancestry	SAS
NA20852	NA20852.final	1000G	Gujarati	Gujarati Indians in Houston, TX	South Asian Ancestry	SAS
NA20853	NA20853.final	1000G	Gujarati	Gujarati Indians in Houston, TX	South Asian Ancestry	SAS
NA20854	NA20854.final	1000G	Gujarati	Gujarati Indians in Houston, TX	South Asian Ancestry	SAS
NA20856	NA20856.final	1000G	Gujarati	Gujarati Indians in Houston, TX	South Asian Ancestry	SAS
NA20858	NA20858.final	1000G	Gujarati	Gujarati Indians in Houston, TX	South Asian Ancestry	SAS
NA20859	NA20859.final	1000G	Gujarati	Gujarati Indians in Houston, TX	South Asian Ancestry	SAS
NA20861	NA20861.final	1000G	Gujarati	Gujarati Indians in Houston, TX	South Asian Ancestry	SAS
NA20862	NA20862.final	1000G	Gujarati	Gujarati Indians in Houston, TX	South Asian Ancestry	SAS
NA20863	NA20863.final	1000G	Gujarati	Gujarati Indians in Houston, TX	South Asian Ancestry	SAS
NA20864	NA20864.final	1000G	Gujarati	Gujarati Indians in Houston, TX	South Asian Ancestry	SAS
NA20866	NA20866.final	1000G	Gujarati	Gujarati Indians in Houston, TX	South Asian Ancestry	SAS
NA20867	NA20867.final	1000G	Gujarati	Gujarati Indians in Houston, TX	South Asian Ancestry	SAS
NA20868	NA20868.final	1000G	Gujarati	Gujarati Indians in Houston, TX	South Asian Ancestry	SAS
NA20869	NA20869.final	1000G	Gujarati	Gujarati Indians in Houston, TX	South Asian Ancestry	SAS
NA20870	NA20870.final	1000G	Gujarati	Gujarati Indians in Houston, TX	South Asian Ancestry	SAS
NA20872	NA20872.final	1000G	Gujarati	Gujarati Indians in Houston, TX	South Asian Ancestry	SAS
NA20874	NA20874.final	1000G	Gujarati	Gujarati Indians in Houston, TX	South Asian Ancestry	SAS
NA20875	NA20875.final	1000G	Gujarati	Gujarati Indians in Houston, TX	South Asian Ancestry	SAS
NA20876	NA20876.final	1000G	Gujarati	Gujarati Indians in Houston, TX	South Asian Ancestry	SAS
NA20877	NA20877.final	1000G	Gujarati	Gujarati Indians in Houston, TX	South Asian Ancestry	SAS
NA20878	NA20878.final	1000G	Gujarati	Gujarati Indians in Houston, TX	South Asian Ancestry	SAS
NA20881	NA20881.final	1000G	Gujarati	Gujarati Indians in Houston, TX	South Asian Ancestry	SAS
NA20882	NA20882.final	1000G	Gujarati	Gujarati Indians in Houston, TX	South Asian Ancestry	SAS
NA20884	NA20884.final	1000G	Gujarati	Gujarati Indians in Houston, TX	South Asian Ancestry	SAS
NA20885	NA20885.final	1000G	Gujarati	Gujarati Indians in Houston, TX	South Asian Ancestry	SAS
NA20886	NA20886.final	1000G	Gujarati	Gujarati Indians in Houston, TX	South Asian Ancestry	SAS
NA20887	NA20887.final	1000G	Gujarati	Gujarati Indians in Houston, TX	South Asian Ancestry	SAS
NA20888	NA20888.final	1000G	Gujarati	Gujarati Indians in Houston, TX	South Asian Ancestry	SAS
NA20889	NA20889.final	1000G	Gujarati	Gujarati Indians in Houston, TX	South Asian Ancestry	SAS
NA20890	NA20890.final	1000G	Gujarati	Gujarati Indians in Houston, TX	South Asian Ancestry	SAS
NA20891	NA20891.final	1000G	Gujarati	Gujarati Indians in Houston, TX	South Asian Ancestry	SAS
NA20892	NA20892.final	1000G	Gujarati	Gujarati Indians in Houston, TX	South Asian Ancestry	SAS
NA20894	NA20894.final	1000G	Gujarati	Gujarati Indians in Houston, TX	South Asian Ancestry	SAS
NA20895	NA20895.final	1000G	Gujarati	Gujarati Indians in Houston, TX	South Asian Ancestry	SAS
NA20896	NA20896.final	1000G	Gujarati	Gujarati Indians in Houston, TX	South Asian Ancestry	SAS
NA20897	NA20897.final	1000G	Gujarati	Gujarati Indians in Houston, TX	South Asian Ancestry	SAS
NA20899	NA20899.final	1000G	Gujarati	Gujarati Indians in Houston, TX	South Asian Ancestry	SAS
NA20900	NA20900.final	1000G	Gujarati	Gujarati Indians in Houston, TX	South Asian Ancestry	SAS
NA20901	NA20901.final	1000G	Gujarati	Gujarati Indians in Houston, TX	South Asian Ancestry	SAS
NA20902	NA20902.final	1000G	Gujarati	Gujarati Indians in Houston, TX	South Asian Ancestry	SAS
NA20903	NA20903.final	1000G	Gujarati	Gujarati Indians in Houston, TX	South Asian Ancestry	SAS
NA20904	NA20904.final	1000G	Gujarati	Gujarati Indians in Houston, TX	South Asian Ancestry	SAS
NA20905	NA20905.final	1000G	Gujarati	Gujarati Indians in Houston, TX	South Asian Ancestry	SAS
NA20906	NA20906.final	1000G	Gujarati	Gujarati Indians in Houston, TX	South Asian Ancestry	SAS
NA20908	NA20908.final	1000G	Gujarati	Gujarati Indians in Houston, TX	South Asian Ancestry	SAS
NA20910	NA20910.final	1000G	Gujarati	Gujarati Indians in Houston, TX	South Asian Ancestry	SAS
NA20911	NA20911.final	1000G	Gujarati	Gujarati Indians in Houston, TX	South Asian Ancestry	SAS
NA21086	NA21086.final	1000G	Gujarati	Gujarati Indians in Houston, TX	South Asian Ancestry	SAS
NA21087	NA21087.final	1000G	Gujarati	Gujarati Indians in Houston, TX	South Asian Ancestry	SAS
NA21088	NA21088.final	1000G	Gujarati	Gujarati Indians in Houston, TX	South Asian Ancestry	SAS
NA21089	NA21089.final	1000G	Gujarati	Gujarati Indians in Houston, TX	South Asian Ancestry	SAS
NA21090	NA21090.final	1000G	Gujarati	Gujarati Indians in Houston, TX	South Asian Ancestry	SAS
NA21091	NA21091.final	1000G	Gujarati	Gujarati Indians in Houston, TX	South Asian Ancestry	SAS
NA21092	NA21092.final	1000G	Gujarati	Gujarati Indians in Houston, TX	South Asian Ancestry	SAS
NA21093	NA21093.final	1000G	Gujarati	Gujarati Indians in Houston, TX	South Asian Ancestry	SAS
NA21094	NA21094.final	1000G	Gujarati	Gujarati Indians in Houston, TX	South Asian Ancestry	SAS
NA21095	NA21095.final	1000G	Gujarati	Gujarati Indians in Houston, TX	South Asian Ancestry	SAS
NA21097	NA21097.final	1000G	Gujarati	Gujarati Indians in Houston, TX	South Asian Ancestry	SAS
NA21098	NA21098.final	1000G	Gujarati	Gujarati Indians in Houston, TX	South Asian Ancestry	SAS
NA21099	NA21099.final	1000G	Gujarati	Gujarati Indians in Houston, TX	South Asian Ancestry	SAS
NA21100	NA21100.final	1000G	Gujarati	Gujarati Indians in Houston, TX	South Asian Ancestry	SAS
NA21101	NA21101.final	1000G	Gujarati	Gujarati Indians in Houston, TX	South Asian Ancestry	SAS
NA21102	NA21102.final	1000G	Gujarati	Gujarati Indians in Houston, TX	South Asian Ancestry	SAS
NA21103	NA21103.final	1000G	Gujarati	Gujarati Indians in Houston, TX	South Asian Ancestry	SAS
NA21104	NA21104.final	1000G	Gujarati	Gujarati Indians in Houston, TX	South Asian Ancestry	SAS
NA21105	NA21105.final	1000G	Gujarati	Gujarati Indians in Houston, TX	South Asian Ancestry	SAS
NA21106	NA21106.final	1000G	Gujarati	Gujarati Indians in Houston, TX	South Asian Ancestry	SAS
NA21107	NA21107.final	1000G	Gujarati	Gujarati Indians in Houston, TX	South Asian Ancestry	SAS
NA21108	NA21108.final	1000G	Gujarati	Gujarati Indians in Houston, TX	South Asian Ancestry	SAS
NA21109	NA21109.final	1000G	Gujarati	Gujarati Indians in Houston, TX	South Asian Ancestry	SAS
NA21110	NA21110.final	1000G	Gujarati	Gujarati Indians in Houston, TX	South Asian Ancestry	SAS
NA21111	NA21111.final	1000G	Gujarati	Gujarati Indians in Houston, TX	South Asian Ancestry	SAS
NA21112	NA21112.final	1000G	Gujarati	Gujarati Indians in Houston, TX	South Asian Ancestry	SAS
NA21113	NA21113.final	1000G	Gujarati	Gujarati Indians in Houston, TX	South Asian Ancestry	SAS
NA21114	NA21114.final	1000G	Gujarati	Gujarati Indians in Houston, TX	South Asian Ancestry	SAS
NA21115	NA21115.final	1000G	Gujarati	Gujarati Indians in Houston, TX	South Asian Ancestry	SAS
NA21116	NA21116.final	1000G	Gujarati	Gujarati Indians in Houston, TX	South Asian Ancestry	SAS
NA21117	NA21117.final	1000G	Gujarati	Gujarati Indians in Houston, TX	South Asian Ancestry	SAS
NA21118	NA21118.final	1000G	Gujarati	Gujarati Indians in Houston, TX	South Asian Ancestry	SAS
NA21119	NA21119.final	1000G	Gujarati	Gujarati Indians in Houston, TX	South Asian Ancestry	SAS
NA21120	NA21120.final	1000G	Gujarati	Gujarati Indians in Houston, TX	South Asian Ancestry	SAS
NA21122	NA21122.final	1000G	Gujarati	Gujarati Indians in Houston, TX	South Asian Ancestry	SAS
NA21123	NA21123.final	1000G	Gujarati	Gujarati Indians in Houston, TX	South Asian Ancestry	SAS
NA21124	NA21124.final	1000G	Gujarati	Gujarati Indians in Houston, TX	South Asian Ancestry	SAS
NA21125	NA21125.final	1000G	Gujarati	Gujarati Indians in Houston, TX	South Asian Ancestry	SAS
NA21126	NA21126.final	1000G	Gujarati	Gujarati Indians in Houston, TX	South Asian Ancestry	SAS
NA21127	NA21127.final	1000G	Gujarati	Gujarati Indians in Houston, TX	South Asian Ancestry	SAS
NA21128	NA21128.final	1000G	Gujarati	Gujarati Indians in Houston, TX	South Asian Ancestry	SAS
NA21129	NA21129.final	1000G	Gujarati	Gujarati Indians in Houston, TX	South Asian Ancestry	SAS
NA21130	NA21130.final	1000G	Gujarati	Gujarati Indians in Houston, TX	South Asian Ancestry	SAS
NA21133	NA21133.final	1000G	Gujarati	Gujarati Indians in Houston, TX	South Asian Ancestry	SAS
NA21135	NA21135.final	1000G	Gujarati	Gujarati Indians in Houston, TX	South Asian Ancestry	SAS
NA21137	NA21137.final	1000G	Gujarati	Gujarati Indians in Houston, TX	South Asian Ancestry	SAS
NA21141	NA21141.final	1000G	Gujarati	Gujarati Indians in Houston, TX	South Asian Ancestry	SAS
NA21142	NA21142.final	1000G	Gujarati	Gujarati Indians in Houston, TX	South Asian Ancestry	SAS
NA21143	NA21143.final	1000G	Gujarati	Gujarati Indians in Houston, TX	South Asian Ancestry	SAS
NA21144	NA21144.final	1000G	Gujarati	Gujarati Indians in Houston, TX	South Asian Ancestry	SAS
HGDP00774	HGDP00774.alt_bwamem_GRCh38DH.20181023.Han	HGDP	Han	Han in China (SGDP)	East Asia (HGDP)	EAS
HGDP00775	SAMEA3302877.alt_bwamem_GRCh38DH.20200922.Han.simons	SGDP	Han	Han in China (SGDP)	East Asia (SGDP)	EAS
HGDP00776	HGDP00776.alt_bwamem_GRCh38DH.20181023.Han	HGDP	Han	Han in China (SGDP)	East Asia (HGDP)	EAS
HGDP00777	HGDP00777.alt_bwamem_GRCh38DH.20181023.Han	HGDP	Han	Han in China (SGDP)	East Asia (HGDP)	EAS
HGDP00779	HGDP00779.alt_bwamem_GRCh38DH.20181023.Han	HGDP	Han	Han in China (SGDP)	East Asia (HGDP)	EAS
HGDP00780	HGDP00780.alt_bwamem_GRCh38DH.20181023.Han	HGDP	Han	Han in China (SGDP)	East Asia (HGDP)	EAS
HGDP00781	HGDP00781.alt_bwamem_GRCh38DH.20181023.Han	HGDP	Han	Han in China (SGDP)	East Asia (HGDP)	EAS
HGDP00782	HGDP00782.alt_bwamem_GRCh38DH.20181023.Han	HGDP	Han	Han in China (SGDP)	East Asia (HGDP)	EAS
HGDP00783	SAMEA3302770.alt_bwamem_GRCh38DH.20200922.Han.simons	SGDP	Han	Han in China (SGDP)	East Asia (SGDP)	EAS
HGDP00784	HGDP00784.alt_bwamem_GRCh38DH.20181023.Han	HGDP	Han	Han in China (SGDP)	East Asia (HGDP)	EAS
HGDP00785	SAMEA3302804.alt_bwamem_GRCh38DH.20200922.Han.simons	SGDP	Han	Han in China (SGDP)	East Asia (SGDP)	EAS
HGDP00786	HGDP00786.alt_bwamem_GRCh38DH.20181023.Han	HGDP	Han	Han in China (SGDP)	East Asia (HGDP)	EAS
HGDP00811	HGDP00811.alt_bwamem_GRCh38DH.20181023.Han	HGDP	Han	Han in China (SGDP)	East Asia (HGDP)	EAS
HGDP00812	HGDP00812.alt_bwamem_GRCh38DH.20181023.Han	HGDP	Han	Han in China (SGDP)	East Asia (HGDP)	EAS
HGDP00813	HGDP00813.alt_bwamem_GRCh38DH.20181023.Han	HGDP	Han	Han in China (SGDP)	East Asia (HGDP)	EAS
HGDP00814	HGDP00814.alt_bwamem_GRCh38DH.20181023.Han	HGDP	Han	Han in China (SGDP)	East Asia (HGDP)	EAS
HGDP00815	HGDP00815.alt_bwamem_GRCh38DH.20181023.Han	HGDP	Han	Han in China (SGDP)	East Asia (HGDP)	EAS
HGDP00817	HGDP00817.alt_bwamem_GRCh38DH.20181023.Han	HGDP	Han	Han in China (SGDP)	East Asia (HGDP)	EAS
HGDP00818	HGDP00818.alt_bwamem_GRCh38DH.20181023.Han	HGDP	Han	Han in China (SGDP)	East Asia (HGDP)	EAS
HGDP00819	HGDP00819.alt_bwamem_GRCh38DH.20181023.Han	HGDP	Han	Han in China (SGDP)	East Asia (HGDP)	EAS
HGDP00820	HGDP00820.alt_bwamem_GRCh38DH.20181023.Han	HGDP	Han	Han in China (SGDP)	East Asia (HGDP)	EAS
HGDP00821	HGDP00821.alt_bwamem_GRCh38DH.20181023.Han	HGDP	Han	Han in China (SGDP)	East Asia (HGDP)	EAS
HGDP00822	HGDP00822.alt_bwamem_GRCh38DH.20181023.Han	HGDP	Han	Han in China (SGDP)	East Asia (HGDP)	EAS
HGDP00971	HGDP00971.alt_bwamem_GRCh38DH.20181023.Han	HGDP	Han	Han in China (SGDP)	East Asia (HGDP)	EAS
HGDP00972	HGDP00972.alt_bwamem_GRCh38DH.20181023.Han	HGDP	Han	Han in China (SGDP)	East Asia (HGDP)	EAS
HGDP00973	HGDP00973.alt_bwamem_GRCh38DH.20181023.Han	HGDP	Han	Han in China (SGDP)	East Asia (HGDP)	EAS
HGDP00974	HGDP00974.alt_bwamem_GRCh38DH.20181023.Han	HGDP	Han	Han in China (SGDP)	East Asia (HGDP)	EAS
HGDP00975	HGDP00975.alt_bwamem_GRCh38DH.20181023.Han	HGDP	Han	Han in China (SGDP)	East Asia (HGDP)	EAS
HGDP00976	HGDP00976.alt_bwamem_GRCh38DH.20181023.Han	HGDP	Han	Han in China (SGDP)	East Asia (HGDP)	EAS
HGDP00977	HGDP00977.alt_bwamem_GRCh38DH.20181023.Han	HGDP	Han	Han in China (SGDP)	East Asia (HGDP)	EAS
HGDP01021	HGDP01021.alt_bwamem_GRCh38DH.20181023.Han	HGDP	Han	Han in China (SGDP)	East Asia (HGDP)	EAS
HGDP01023	HGDP01023.alt_bwamem_GRCh38DH.20181023.Han	HGDP	Han	Han in China (SGDP)	East Asia (HGDP)	EAS
HGDP01024	HGDP01024.alt_bwamem_GRCh38DH.20181023.Han	HGDP	Han	Han in China (SGDP)	East Asia (HGDP)	EAS
NA18525	NA18525.final	1000G	Han Chinese	Han Chinese in Beijing, China	East Asian Ancestry	EAS
NA18526	NA18526.final	1000G	Han Chinese	Han Chinese in Beijing, China	East Asian Ancestry	EAS
NA18528	NA18528.final	1000G	Han Chinese	Han Chinese in Beijing, China	East Asian Ancestry	EAS
NA18530	NA18530.final	1000G	Han Chinese	Han Chinese in Beijing, China	East Asian Ancestry	EAS
NA18531	NA18531.final	1000G	Han Chinese	Han Chinese in Beijing, China	East Asian Ancestry	EAS
NA18532	NA18532.final	1000G	Han Chinese	Han Chinese in Beijing, China	East Asian Ancestry	EAS
NA18533	NA18533.final	1000G	Han Chinese	Han Chinese in Beijing, China	East Asian Ancestry	EAS
NA18534	NA18534.final	1000G	Han Chinese	Han Chinese in Beijing, China	East Asian Ancestry	EAS
NA18535	NA18535.final	1000G	Han Chinese	Han Chinese in Beijing, China	East Asian Ancestry	EAS
NA18536	NA18536.final	1000G	Han Chinese	Han Chinese in Beijing, China	East Asian Ancestry	EAS
NA18537	NA18537.final	1000G	Han Chinese	Han Chinese in Beijing, China	East Asian Ancestry	EAS
NA18538	NA18538.final	1000G	Han Chinese	Han Chinese in Beijing, China	East Asian Ancestry	EAS
NA18539	NA18539.final	1000G	Han Chinese	Han Chinese in Beijing, China	East Asian Ancestry	EAS
NA18541	NA18541.final	1000G	Han Chinese	Han Chinese in Beijing, China	East Asian Ancestry	EAS
NA18542	NA18542.final	1000G	Han Chinese	Han Chinese in Beijing, China	East Asian Ancestry	EAS
NA18543	NA18543.final	1000G	Han Chinese	Han Chinese in Beijing, China	East Asian Ancestry	EAS
NA18544	NA18544.final	1000G	Han Chinese	Han Chinese in Beijing, China	East Asian Ancestry	EAS
NA18545	NA18545.final	1000G	Han Chinese	Han Chinese in Beijing, China	East Asian Ancestry	EAS
NA18546	NA18546.final	1000G	Han Chinese	Han Chinese in Beijing, China	East Asian Ancestry	EAS
NA18547	NA18547.final	1000G	Han Chinese	Han Chinese in Beijing, China	East Asian Ancestry	EAS
NA18548	NA18548.final	1000G	Han Chinese	Han Chinese in Beijing, China	East Asian Ancestry	EAS
NA18549	NA18549.final	1000G	Han Chinese	Han Chinese in Beijing, China	East Asian Ancestry	EAS
NA18550	NA18550.final	1000G	Han Chinese	Han Chinese in Beijing, China	East Asian Ancestry	EAS
NA18552	NA18552.final	1000G	Han Chinese	Han Chinese in Beijing, China	East Asian Ancestry	EAS
NA18553	NA18553.final	1000G	Han Chinese	Han Chinese in Beijing, China	East Asian Ancestry	EAS
NA18555	NA18555.final	1000G	Han Chinese	Han Chinese in Beijing, China	East Asian Ancestry	EAS
NA18557	NA18557.final	1000G	Han Chinese	Han Chinese in Beijing, China	East Asian Ancestry	EAS
NA18558	NA18558.final	1000G	Han Chinese	Han Chinese in Beijing, China	East Asian Ancestry	EAS
NA18559	NA18559.final	1000G	Han Chinese	Han Chinese in Beijing, China	East Asian Ancestry	EAS
NA18560	NA18560.final	1000G	Han Chinese	Han Chinese in Beijing, China	East Asian Ancestry	EAS
NA18561	NA18561.final	1000G	Han Chinese	Han Chinese in Beijing, China	East Asian Ancestry	EAS
NA18562	NA18562.final	1000G	Han Chinese	Han Chinese in Beijing, China	East Asian Ancestry	EAS
NA18563	NA18563.final	1000G	Han Chinese	Han Chinese in Beijing, China	East Asian Ancestry	EAS
NA18564	NA18564.final	1000G	Han Chinese	Han Chinese in Beijing, China	East Asian Ancestry	EAS
NA18565	NA18565.final	1000G	Han Chinese	Han Chinese in Beijing, China	East Asian Ancestry	EAS
NA18566	NA18566.final	1000G	Han Chinese	Han Chinese in Beijing, China	East Asian Ancestry	EAS
NA18567	NA18567.final	1000G	Han Chinese	Han Chinese in Beijing, China	East Asian Ancestry	EAS
NA18570	NA18570.final	1000G	Han Chinese	Han Chinese in Beijing, China	East Asian Ancestry	EAS
NA18571	NA18571.final	1000G	Han Chinese	Han Chinese in Beijing, China	East Asian Ancestry	EAS
NA18572	NA18572.final	1000G	Han Chinese	Han Chinese in Beijing, China	East Asian Ancestry	EAS
NA18573	NA18573.final	1000G	Han Chinese	Han Chinese in Beijing, China	East Asian Ancestry	EAS
NA18574	NA18574.final	1000G	Han Chinese	Han Chinese in Beijing, China	East Asian Ancestry	EAS
NA18577	NA18577.final	1000G	Han Chinese	Han Chinese in Beijing, China	East Asian Ancestry	EAS
NA18579	NA18579.final	1000G	Han Chinese	Han Chinese in Beijing, China	East Asian Ancestry	EAS
NA18582	NA18582.final	1000G	Han Chinese	Han Chinese in Beijing, China	East Asian Ancestry	EAS
NA18591	NA18591.final	1000G	Han Chinese	Han Chinese in Beijing, China	East Asian Ancestry	EAS
NA18592	NA18592.final	1000G	Han Chinese	Han Chinese in Beijing, China	East Asian Ancestry	EAS
NA18593	NA18593.final	1000G	Han Chinese	Han Chinese in Beijing, China	East Asian Ancestry	EAS
NA18595	NA18595.final	1000G	Han Chinese	Han Chinese in Beijing, China	East Asian Ancestry	EAS
NA18596	NA18596.final	1000G	Han Chinese	Han Chinese in Beijing, China	East Asian Ancestry	EAS
NA18597	NA18597.final	1000G	Han Chinese	Han Chinese in Beijing, China	East Asian Ancestry	EAS
NA18599	NA18599.final	1000G	Han Chinese	Han Chinese in Beijing, China	East Asian Ancestry	EAS
NA18602	NA18602.final	1000G	Han Chinese	Han Chinese in Beijing, China	East Asian Ancestry	EAS
NA18603	NA18603.final	1000G	Han Chinese	Han Chinese in Beijing, China	East Asian Ancestry	EAS
NA18605	NA18605.final	1000G	Han Chinese	Han Chinese in Beijing, China	East Asian Ancestry	EAS
NA18606	NA18606.final	1000G	Han Chinese	Han Chinese in Beijing, China	East Asian Ancestry	EAS
NA18608	NA18608.final	1000G	Han Chinese	Han Chinese in Beijing, China	East Asian Ancestry	EAS
NA18609	NA18609.final	1000G	Han Chinese	Han Chinese in Beijing, China	East Asian Ancestry	EAS
NA18610	NA18610.final	1000G	Han Chinese	Han Chinese in Beijing, China	East Asian Ancestry	EAS
NA18611	NA18611.final	1000G	Han Chinese	Han Chinese in Beijing, China	East Asian Ancestry	EAS
NA18612	NA18612.final	1000G	Han Chinese	Han Chinese in Beijing, China	East Asian Ancestry	EAS
NA18613	NA18613.final	1000G	Han Chinese	Han Chinese in Beijing, China	East Asian Ancestry	EAS
NA18614	NA18614.final	1000G	Han Chinese	Han Chinese in Beijing, China	East Asian Ancestry	EAS
NA18615	NA18615.final	1000G	Han Chinese	Han Chinese in Beijing, China	East Asian Ancestry	EAS
NA18616	NA18616.final	1000G	Han Chinese	Han Chinese in Beijing, China	East Asian Ancestry	EAS
NA18617	NA18617.final	1000G	Han Chinese	Han Chinese in Beijing, China	East Asian Ancestry	EAS
NA18618	NA18618.final	1000G	Han Chinese	Han Chinese in Beijing, China	East Asian Ancestry	EAS
NA18619	NA18619.final	1000G	Han Chinese	Han Chinese in Beijing, China	East Asian Ancestry	EAS
NA18620	NA18620.final	1000G	Han Chinese	Han Chinese in Beijing, China	East Asian Ancestry	EAS
NA18621	NA18621.final	1000G	Han Chinese	Han Chinese in Beijing, China	East Asian Ancestry	EAS
NA18622	NA18622.final	1000G	Han Chinese	Han Chinese in Beijing, China	East Asian Ancestry	EAS
NA18623	NA18623.final	1000G	Han Chinese	Han Chinese in Beijing, China	East Asian Ancestry	EAS
NA18624	NA18624.final	1000G	Han Chinese	Han Chinese in Beijing, China	East Asian Ancestry	EAS
NA18625	NA18625.final	1000G	Han Chinese	Han Chinese in Beijing, China	East Asian Ancestry	EAS
NA18626	NA18626.final	1000G	Han Chinese	Han Chinese in Beijing, China	East Asian Ancestry	EAS
NA18627	NA18627.final	1000G	Han Chinese	Han Chinese in Beijing, China	East Asian Ancestry	EAS
NA18628	NA18628.final	1000G	Han Chinese	Han Chinese in Beijing, China	East Asian Ancestry	EAS
NA18629	NA18629.final	1000G	Han Chinese	Han Chinese in Beijing, China	East Asian Ancestry	EAS
NA18630	NA18630.final	1000G	Han Chinese	Han Chinese in Beijing, China	East Asian Ancestry	EAS
NA18631	NA18631.final	1000G	Han Chinese	Han Chinese in Beijing, China	East Asian Ancestry	EAS
NA18632	NA18632.final	1000G	Han Chinese	Han Chinese in Beijing, China	East Asian Ancestry	EAS
NA18633	NA18633.final	1000G	Han Chinese	Han Chinese in Beijing, China	East Asian Ancestry	EAS
NA18634	NA18634.final	1000G	Han Chinese	Han Chinese in Beijing, China	East Asian Ancestry	EAS
NA18635	NA18635.final	1000G	Han Chinese	Han Chinese in Beijing, China	East Asian Ancestry	EAS
NA18636	NA18636.final	1000G	Han Chinese	Han Chinese in Beijing, China	East Asian Ancestry	EAS
NA18637	NA18637.final	1000G	Han Chinese	Han Chinese in Beijing, China	East Asian Ancestry	EAS
NA18638	NA18638.final	1000G	Han Chinese	Han Chinese in Beijing, China	East Asian Ancestry	EAS
NA18639	NA18639.final	1000G	Han Chinese	Han Chinese in Beijing, China	East Asian Ancestry	EAS
NA18640	NA18640.final	1000G	Han Chinese	Han Chinese in Beijing, China	East Asian Ancestry	EAS
NA18641	NA18641.final	1000G	Han Chinese	Han Chinese in Beijing, China	East Asian Ancestry	EAS
NA18642	NA18642.final	1000G	Han Chinese	Han Chinese in Beijing, China	East Asian Ancestry	EAS
NA18643	NA18643.final	1000G	Han Chinese	Han Chinese in Beijing, China	East Asian Ancestry	EAS
NA18644	NA18644.final	1000G	Han Chinese	Han Chinese in Beijing, China	East Asian Ancestry	EAS
NA18645	NA18645.final	1000G	Han Chinese	Han Chinese in Beijing, China	East Asian Ancestry	EAS
NA18646	NA18646.final	1000G	Han Chinese	Han Chinese in Beijing, China	East Asian Ancestry	EAS
NA18647	NA18647.final	1000G	Han Chinese	Han Chinese in Beijing, China	East Asian Ancestry	EAS
NA18648	NA18648.final	1000G	Han Chinese	Han Chinese in Beijing, China	East Asian Ancestry	EAS
NA18740	NA18740.final	1000G	Han Chinese	Han Chinese in Beijing, China	East Asian Ancestry	EAS
NA18745	NA18745.final	1000G	Han Chinese	Han Chinese in Beijing, China	East Asian Ancestry	EAS
NA18747	NA18747.final	1000G	Han Chinese	Han Chinese in Beijing, China	East Asian Ancestry	EAS
NA18748	NA18748.final	1000G	Han Chinese	Han Chinese in Beijing, China	East Asian Ancestry	EAS
NA18749	NA18749.final	1000G	Han Chinese	Han Chinese in Beijing, China	East Asian Ancestry	EAS
NA18757	NA18757.final	1000G	Han Chinese	Han Chinese in Beijing, China	East Asian Ancestry	EAS
NA17385	SAMEA3302908.alt_bwamem_GRCh38DH.20200922.Hawaiian.simons	SGDP	Hawaiian	Hawaiian in USA (SGDP)	Oceania (SGDP)	EAS
HGDP00099	HGDP00099.alt_bwamem_GRCh38DH.20181023.Hazara	HGDP	Hazara	Hazara in Pakistan (SGDP)	Central South Asia (HGDP)	SAS
HGDP00100	HGDP00100.alt_bwamem_GRCh38DH.20181023.Hazara	HGDP	Hazara	Hazara in Pakistan (SGDP)	Central South Asia (HGDP)	SAS
HGDP00102	HGDP00102.alt_bwamem_GRCh38DH.20181023.Hazara	HGDP	Hazara	Hazara in Pakistan (SGDP)	Central South Asia (HGDP)	SAS
HGDP00103	HGDP00103.alt_bwamem_GRCh38DH.20181023.Hazara	HGDP	Hazara	Hazara in Pakistan (SGDP)	Central South Asia (HGDP)	SAS
HGDP00104	HGDP00104.alt_bwamem_GRCh38DH.20181023.Hazara	HGDP	Hazara	Hazara in Pakistan (SGDP)	Central South Asia (HGDP)	SAS
HGDP00105	HGDP00105.alt_bwamem_GRCh38DH.20181023.Hazara	HGDP	Hazara	Hazara in Pakistan (SGDP)	Central South Asia (HGDP)	SAS
HGDP00106	HGDP00106.alt_bwamem_GRCh38DH.20181023.Hazara	HGDP	Hazara	Hazara in Pakistan (SGDP)	Central South Asia (HGDP)	SAS
HGDP00108	HGDP00108.alt_bwamem_GRCh38DH.20181023.Hazara	HGDP	Hazara	Hazara in Pakistan (SGDP)	Central South Asia (HGDP)	SAS
HGDP00109	HGDP00109.alt_bwamem_GRCh38DH.20181023.Hazara	HGDP	Hazara	Hazara in Pakistan (SGDP)	Central South Asia (HGDP)	SAS
HGDP00110	HGDP00110.alt_bwamem_GRCh38DH.20181023.Hazara	HGDP	Hazara	Hazara in Pakistan (SGDP)	Central South Asia (HGDP)	SAS
HGDP00115	HGDP00115.alt_bwamem_GRCh38DH.20181023.Hazara	HGDP	Hazara	Hazara in Pakistan (SGDP)	Central South Asia (HGDP)	SAS
HGDP00118	HGDP00118.alt_bwamem_GRCh38DH.20181023.Hazara	HGDP	Hazara	Hazara in Pakistan (SGDP)	Central South Asia (HGDP)	SAS
HGDP00119	HGDP00119.alt_bwamem_GRCh38DH.20181023.Hazara	HGDP	Hazara	Hazara in Pakistan (SGDP)	Central South Asia (HGDP)	SAS
HGDP00120	HGDP00120.alt_bwamem_GRCh38DH.20181023.Hazara	HGDP	Hazara	Hazara in Pakistan (SGDP)	Central South Asia (HGDP)	SAS
HGDP00121	HGDP00121.alt_bwamem_GRCh38DH.20181023.Hazara	HGDP	Hazara	Hazara in Pakistan (SGDP)	Central South Asia (HGDP)	SAS
HGDP00122	HGDP00122.alt_bwamem_GRCh38DH.20181023.Hazara	HGDP	Hazara	Hazara in Pakistan (SGDP)	Central South Asia (HGDP)	SAS
HGDP00124	SAMEA3302749.alt_bwamem_GRCh38DH.20200922.Hazara.simons	SGDP	Hazara	Hazara in Pakistan (SGDP)	South Asia (SGDP)	SAS
HGDP00125	SAMEA3302731.alt_bwamem_GRCh38DH.20200922.Hazara.simons	SGDP	Hazara	Hazara in Pakistan (SGDP)	South Asia (SGDP)	SAS
HGDP00127	HGDP00127.alt_bwamem_GRCh38DH.20181023.Hazara	HGDP	Hazara	Hazara in Pakistan (SGDP)	Central South Asia (HGDP)	SAS
HGDP00129	HGDP00129.alt_bwamem_GRCh38DH.20181023.Hazara	HGDP	Hazara	Hazara in Pakistan (SGDP)	Central South Asia (HGDP)	SAS
HGDP01233	HGDP01233.alt_bwamem_GRCh38DH.20181023.Hezhen	HGDP	Hezhen	Hezhen in China (SGDP)	East Asia (HGDP)	EAS
HGDP01234	HGDP01234.alt_bwamem_GRCh38DH.20181023.Hezhen	HGDP	Hezhen	Hezhen in China (SGDP)	East Asia (HGDP)	EAS
HGDP01236	HGDP01236.alt_bwamem_GRCh38DH.20181023.Hezhen	HGDP	Hezhen	Hezhen in China (SGDP)	East Asia (HGDP)	EAS
HGDP01237	HGDP01237.alt_bwamem_GRCh38DH.20181023.Hezhen	HGDP	Hezhen	Hezhen in China (SGDP)	East Asia (HGDP)	EAS
HGDP01238	HGDP01238.alt_bwamem_GRCh38DH.20181023.Hezhen	HGDP	Hezhen	Hezhen in China (SGDP)	East Asia (HGDP)	EAS
HGDP01239	HGDP01239.alt_bwamem_GRCh38DH.20181023.Hezhen	HGDP	Hezhen	Hezhen in China (SGDP)	East Asia (HGDP)	EAS
HGDP01240	SAMEA3302880.alt_bwamem_GRCh38DH.20200922.Hezhen.simons	SGDP	Hezhen	Hezhen in China (SGDP)	East Asia (SGDP)	EAS
HGDP01241	HGDP01241.alt_bwamem_GRCh38DH.20181023.Hezhen	HGDP	Hezhen	Hezhen in China (SGDP)	East Asia (HGDP)	EAS
HGDP01242	SAMEA3302845.alt_bwamem_GRCh38DH.20200922.Hezhen.simons	SGDP	Hezhen	Hezhen in China (SGDP)	East Asia (SGDP)	EAS
NA15202	SAMEA3302649.alt_bwamem_GRCh38DH.20200922.Hungarian.simons	SGDP	Hungarian	Hungarian in Hungary (SGDP)	West Eurasia (SGDP)	EUR
NA15203	SAMEA3302678.alt_bwamem_GRCh38DH.20200922.Hungarian.simons	SGDP	Hungarian	Hungarian in Hungary (SGDP)	West Eurasia (SGDP)	EUR
HG01500	HG01500.final	1000G	Iberian	Iberian populations in Spain	European Ancestry	EUR
HG01501	HG01501.final	1000G	Iberian	Iberian populations in Spain	European Ancestry	EUR
HG01502	HG01502.final	1000G	Iberian	Iberian populations in Spain	European Ancestry	EUR
HG01505	HG01505.final	1000G	Iberian	Iberian populations in Spain	European Ancestry	EUR
HG01506	HG01506.final	1000G	Iberian	Iberian populations in Spain	European Ancestry	EUR
HG01507	HG01507.final	1000G	Iberian	Iberian populations in Spain	European Ancestry	EUR
HG01508	HG01508.final	1000G	Iberian	Iberian populations in Spain	European Ancestry	EUR
HG01509	HG01509.final	1000G	Iberian	Iberian populations in Spain	European Ancestry	EUR
HG01510	HG01510.final	1000G	Iberian	Iberian populations in Spain	European Ancestry	EUR
HG01511	HG01511.final	1000G	Iberian	Iberian populations in Spain	European Ancestry	EUR
HG01512	HG01512.final	1000G	Iberian	Iberian populations in Spain	European Ancestry	EUR
HG01513	HG01513.final	1000G	Iberian	Iberian populations in Spain	European Ancestry	EUR
HG01514	HG01514.final	1000G	Iberian	Iberian populations in Spain	European Ancestry	EUR
HG01515	HG01515.final	1000G	Iberian	Iberian populations in Spain	European Ancestry	EUR
HG01516	HG01516.final	1000G	Iberian	Iberian populations in Spain	European Ancestry	EUR
HG01517	HG01517.final	1000G	Iberian	Iberian populations in Spain	European Ancestry	EUR
HG01518	HG01518.final	1000G	Iberian	Iberian populations in Spain	European Ancestry	EUR
HG01519	HG01519.final	1000G	Iberian	Iberian populations in Spain	European Ancestry	EUR
HG01520	HG01520.final	1000G	Iberian	Iberian populations in Spain	European Ancestry	EUR
HG01521	HG01521.final	1000G	Iberian	Iberian populations in Spain	European Ancestry	EUR
HG01522	HG01522.final	1000G	Iberian	Iberian populations in Spain	European Ancestry	EUR
HG01523	HG01523.final	1000G	Iberian	Iberian populations in Spain	European Ancestry	EUR
HG01524	HG01524.final	1000G	Iberian	Iberian populations in Spain	European Ancestry	EUR
HG01525	HG01525.final	1000G	Iberian	Iberian populations in Spain	European Ancestry	EUR
HG01526	HG01526.final	1000G	Iberian	Iberian populations in Spain	European Ancestry	EUR
HG01527	HG01527.final	1000G	Iberian	Iberian populations in Spain	European Ancestry	EUR
HG01528	HG01528.final	1000G	Iberian	Iberian populations in Spain	European Ancestry	EUR
HG01529	HG01529.final	1000G	Iberian	Iberian populations in Spain	European Ancestry	EUR
HG01530	HG01530.final	1000G	Iberian	Iberian populations in Spain	European Ancestry	EUR
HG01531	HG01531.final	1000G	Iberian	Iberian populations in Spain	European Ancestry	EUR
HG01532	HG01532.final	1000G	Iberian	Iberian populations in Spain	European Ancestry	EUR
HG01536	HG01536.final	1000G	Iberian	Iberian populations in Spain	European Ancestry	EUR
HG01537	HG01537.final	1000G	Iberian	Iberian populations in Spain	European Ancestry	EUR
HG01538	HG01538.final	1000G	Iberian	Iberian populations in Spain	European Ancestry	EUR
HG01601	HG01601.final	1000G	Iberian	Iberian populations in Spain	European Ancestry	EUR
HG01602	HG01602.final	1000G	Iberian	Iberian populations in Spain	European Ancestry	EUR
HG01603	HG01603.final	1000G	Iberian	Iberian populations in Spain	European Ancestry	EUR
HG01604	HG01604.final	1000G	Iberian	Iberian populations in Spain	European Ancestry	EUR
HG01605	HG01605.final	1000G	Iberian	Iberian populations in Spain	European Ancestry	EUR
HG01606	HG01606.final	1000G	Iberian	Iberian populations in Spain	European Ancestry	EUR
HG01607	HG01607.final	1000G	Iberian	Iberian populations in Spain	European Ancestry	EUR
HG01608	HG01608.final	1000G	Iberian	Iberian populations in Spain	European Ancestry	EUR
HG01609	HG01609.final	1000G	Iberian	Iberian populations in Spain	European Ancestry	EUR
HG01610	HG01610.final	1000G	Iberian	Iberian populations in Spain	European Ancestry	EUR
HG01611	HG01611.final	1000G	Iberian	Iberian populations in Spain	European Ancestry	EUR
HG01612	HG01612.final	1000G	Iberian	Iberian populations in Spain	European Ancestry	EUR
HG01613	HG01613.final	1000G	Iberian	Iberian populations in Spain	European Ancestry	EUR
HG01614	HG01614.final	1000G	Iberian	Iberian populations in Spain	European Ancestry	EUR
HG01615	HG01615.final	1000G	Iberian	Iberian populations in Spain	European Ancestry	EUR
HG01616	HG01616.final	1000G	Iberian	Iberian populations in Spain	European Ancestry	EUR
HG01617	HG01617.final	1000G	Iberian	Iberian populations in Spain	European Ancestry	EUR
HG01618	HG01618.final	1000G	Iberian	Iberian populations in Spain	European Ancestry	EUR
HG01619	HG01619.final	1000G	Iberian	Iberian populations in Spain	European Ancestry	EUR
HG01620	HG01620.final	1000G	Iberian	Iberian populations in Spain	European Ancestry	EUR
HG01621	HG01621.final	1000G	Iberian	Iberian populations in Spain	European Ancestry	EUR
HG01622	HG01622.final	1000G	Iberian	Iberian populations in Spain	European Ancestry	EUR
HG01623	HG01623.final	1000G	Iberian	Iberian populations in Spain	European Ancestry	EUR
HG01624	HG01624.final	1000G	Iberian	Iberian populations in Spain	European Ancestry	EUR
HG01625	HG01625.final	1000G	Iberian	Iberian populations in Spain	European Ancestry	EUR
HG01626	HG01626.final	1000G	Iberian	Iberian populations in Spain	European Ancestry	EUR
HG01627	HG01627.final	1000G	Iberian	Iberian populations in Spain	European Ancestry	EUR
HG01628	HG01628.final	1000G	Iberian	Iberian populations in Spain	European Ancestry	EUR
HG01629	HG01629.final	1000G	Iberian	Iberian populations in Spain	European Ancestry	EUR
HG01630	HG01630.final	1000G	Iberian	Iberian populations in Spain	European Ancestry	EUR
HG01631	HG01631.final	1000G	Iberian	Iberian populations in Spain	European Ancestry	EUR
HG01632	HG01632.final	1000G	Iberian	Iberian populations in Spain	European Ancestry	EUR
HG01633	HG01633.final	1000G	Iberian	Iberian populations in Spain	European Ancestry	EUR
HG01667	HG01667.final	1000G	Iberian	Iberian populations in Spain	European Ancestry	EUR
HG01668	HG01668.final	1000G	Iberian	Iberian populations in Spain	European Ancestry	EUR
HG01669	HG01669.final	1000G	Iberian	Iberian populations in Spain	European Ancestry	EUR
HG01670	HG01670.final	1000G	Iberian	Iberian populations in Spain	European Ancestry	EUR
HG01671	HG01671.final	1000G	Iberian	Iberian populations in Spain	European Ancestry	EUR
HG01672	HG01672.final	1000G	Iberian	Iberian populations in Spain	European Ancestry	EUR
HG01673	HG01673.final	1000G	Iberian	Iberian populations in Spain	European Ancestry	EUR
HG01674	HG01674.final	1000G	Iberian	Iberian populations in Spain	European Ancestry	EUR
HG01675	HG01675.final	1000G	Iberian	Iberian populations in Spain	European Ancestry	EUR
HG01676	HG01676.final	1000G	Iberian	Iberian populations in Spain	European Ancestry	EUR
HG01677	HG01677.final	1000G	Iberian	Iberian populations in Spain	European Ancestry	EUR
HG01678	HG01678.final	1000G	Iberian	Iberian populations in Spain	European Ancestry	EUR
HG01679	HG01679.final	1000G	Iberian	Iberian populations in Spain	European Ancestry	EUR
HG01680	HG01680.final	1000G	Iberian	Iberian populations in Spain	European Ancestry	EUR
HG01681	HG01681.final	1000G	Iberian	Iberian populations in Spain	European Ancestry	EUR
HG01682	HG01682.final	1000G	Iberian	Iberian populations in Spain	European Ancestry	EUR
HG01683	HG01683.final	1000G	Iberian	Iberian populations in Spain	European Ancestry	EUR
HG01684	HG01684.final	1000G	Iberian	Iberian populations in Spain	European Ancestry	EUR
HG01685	HG01685.final	1000G	Iberian	Iberian populations in Spain	European Ancestry	EUR
HG01686	HG01686.final	1000G	Iberian	Iberian populations in Spain	European Ancestry	EUR
HG01687	HG01687.final	1000G	Iberian	Iberian populations in Spain	European Ancestry	EUR
HG01694	HG01694.final	1000G	Iberian	Iberian populations in Spain	European Ancestry	EUR
HG01695	HG01695.final	1000G	Iberian	Iberian populations in Spain	European Ancestry	EUR
HG01696	HG01696.final	1000G	Iberian	Iberian populations in Spain	European Ancestry	EUR
HG01697	HG01697.final	1000G	Iberian	Iberian populations in Spain	European Ancestry	EUR
HG01698	HG01698.final	1000G	Iberian	Iberian populations in Spain	European Ancestry	EUR
HG01699	HG01699.final	1000G	Iberian	Iberian populations in Spain	European Ancestry	EUR
HG01700	HG01700.final	1000G	Iberian	Iberian populations in Spain	European Ancestry	EUR
HG01701	HG01701.final	1000G	Iberian	Iberian populations in Spain	European Ancestry	EUR
HG01702	HG01702.final	1000G	Iberian	Iberian populations in Spain	European Ancestry	EUR
HG01703	HG01703.final	1000G	Iberian	Iberian populations in Spain	European Ancestry	EUR
HG01704	HG01704.final	1000G	Iberian	Iberian populations in Spain	European Ancestry	EUR
HG01705	HG01705.final	1000G	Iberian	Iberian populations in Spain	European Ancestry	EUR
HG01706	HG01706.final	1000G	Iberian	Iberian populations in Spain	European Ancestry	EUR
HG01707	HG01707.final	1000G	Iberian	Iberian populations in Spain	European Ancestry	EUR
HG01708	HG01708.final	1000G	Iberian	Iberian populations in Spain	European Ancestry	EUR
HG01709	HG01709.final	1000G	Iberian	Iberian populations in Spain	European Ancestry	EUR
HG01710	HG01710.final	1000G	Iberian	Iberian populations in Spain	European Ancestry	EUR
HG01711	HG01711.final	1000G	Iberian	Iberian populations in Spain	European Ancestry	EUR
HG01746	HG01746.final	1000G	Iberian	Iberian populations in Spain	European Ancestry	EUR
[truncated: 2,276 more rows]
