# Supplementary material for: A consensus-based classification workflow to determine genetically inferred ancestry from comprehensive genomic profiling of patients with solid tumors
Source: Brief Bioinform. 2024 Oct 29;25(6):bbae557. doi: 10.1093/bib/bbae557 (PMC11521331; doi:10.1093/bib/bbae557)
Supplement: Supplementary_Table_2_bbae557 [file supplementary_table_2_bbae557.xlsx]

## Sheet: Supplementary Table 2A
Supplementary Table 2A. Self-reported race and ethnicity and genetically inferred ancestry (GIA) of patients in the validation cohort. The total number of patients in the cohort was 504 with 491 (97%) having self-reported race and ethinicty data. For these patients, reference populations were assigned based on the reported race and/or ethnicity. GIA was assigned to each patient using the currentl…
					ADMIXTURE ancestry fractions
ID	Race	Ethnicity	Given 1000G population	1000G population code	EUR %	EAS %	AMR %	SAS %	AFR %	MEA %	CAS/SIB %	correlation GIA	k-NN GIA	consensus GIA
1	Black or African American	NA	African Ancestry	AFR	0.1	0.03	0.07	0	0.8	0	0	AFR	AFR	AFR
2	NA	NA	NA	NA	1	0	0	0	0	0	0	EUR	EUR	EUR
3	White	NA	European Ancestry	EUR	0.98	0	0	0	0.02	0	0	EUR	EUR	EUR
4	White	NA	European Ancestry	EUR	1	0	0	0	0	0	0	EUR	EUR	EUR
5	NA	NA	NA	NA	0.89	0	0	0	0	0.11	0	EUR	EUR	EUR
6	Black or African American	NA	African Ancestry	AFR	0	0	0	0	0.84	0.01	0.15	AFR	AFR	AFR
7	White	NA	European Ancestry	EUR	0.83	0	0	0	0	0	0.16	EUR	EUR	EUR
8	White	NA	European Ancestry	EUR	0.84	0	0	0	0	0.16	0	EUR	EUR	EUR
9	White	NA	European Ancestry	EUR	0.98	0	0	0	0.02	0	0	EUR	EUR	EUR
10	White	NA	European Ancestry	EUR	1	0	0	0	0	0	0	EUR	EUR	EUR
11	Black or African American	NA	African Ancestry	AFR	0.01	0.03	0	0	0.93	0.03	0	AFR	AFR	AFR
12	Black or African American	NA	African Ancestry	AFR	0.42	0	0	0	0.56	0.02	0	AFR	AFR	AFR
13	White	NA	European Ancestry	EUR	0.95	0.01	0	0	0	0.03	0	EUR	EUR	EUR
14	White	NA	European Ancestry	EUR	1	0	0	0	0	0	0	EUR	EUR	EUR
15	Black or African American	NA	African Ancestry	AFR	0.25	0	0	0	0.75	0	0	AFR	AFR	AFR
16	White	NA	European Ancestry	EUR	0.87	0	0	0	0	0.13	0	EUR	EUR	EUR
17	Black or African American	NA	African Ancestry	AFR	0.06	0	0.12	0	0.82	0	0	AFR	AFR	AFR
18	White	NA	European Ancestry	EUR	1	0	0	0	0	0	0	EUR	EUR	EUR
19	Black or African American	NA	African Ancestry	AFR	0	0	0.21	0	0.79	0	0	AFR	AFR	AFR
20	White	NA	European Ancestry	EUR	1	0	0	0	0	0	0	EUR	EUR	EUR
21	Black or African American	NA	African Ancestry	AFR	0	0	0	0	1	0	0	AFR	AFR	AFR
22	White	NA	European Ancestry	EUR	0.99	0	0	0	0	0	0.01	EUR	EUR	EUR
23	NA	NA	NA	NA	1	0	0	0	0	0	0	EUR	EUR	EUR
24	White	Hispanic or Latino	American Ancestry	AMR	0.43	0	0.22	0	0.03	0.32	0	EUR	AMR	Mixed Ancestry
25	White	NA	European Ancestry	EUR	1	0	0	0	0	0	0	EUR	EUR	EUR
26	White	NA	European Ancestry	EUR	1	0	0	0	0	0	0	EUR	EUR	EUR
27	White	NA	European Ancestry	EUR	1	0	0	0	0	0	0	EUR	EUR	EUR
28	White	Native American	European Ancestry	EUR	0.99	0	0.01	0	0	0	0	EUR	EUR	EUR
29	Black or African American	NA	African Ancestry	AFR	0.08	0	0	0	0.88	0	0.04	AFR	AFR	AFR
30	White	NA	European Ancestry	EUR	1	0	0	0	0	0	0	EUR	EUR	EUR
31	White	NA	European Ancestry	EUR	1	0	0	0	0	0	0	EUR	EUR	EUR
32	NA	NA	NA	NA	0.86	0	0	0	0.02	0.13	0	EUR	EUR	EUR
33	White	NA	European Ancestry	EUR	1	0	0	0	0	0	0	EUR	EUR	EUR
34	Black or African American	NA	African Ancestry	AFR	0.03	0	0	0	0.84	0	0.14	AFR	AFR	AFR
35	Black or African American	NA	African Ancestry	AFR	0	0	0	0	0.9	0	0.1	AFR	AFR	AFR
36	Black or African American	NA	African Ancestry	AFR	0	0	0.06	0	0.94	0	0	AFR	AFR	AFR
37	White	NA	European Ancestry	EUR	0.97	0	0	0	0.03	0	0	EUR	EUR	EUR
38	Black or African American	NA	African Ancestry	AFR	0	0	0.06	0	0.88	0	0.06	AFR	AFR	AFR
39	White	NA	European Ancestry	EUR	1	0	0	0	0	0	0	EUR	EUR	EUR
40	White	NA	European Ancestry	EUR	1	0	0	0	0	0	0	EUR	EUR	EUR
41	Black or African American	NA	African Ancestry	AFR	0	0	0	0	0	0	1	AMR	SAS	Inconclusive
42	Black or African American	NA	African Ancestry	AFR	0	0	0	0	0.98	0	0.02	AFR	AFR	AFR
43	White	NA	European Ancestry	EUR	1	0	0	0	0	0	0	EUR	EUR	EUR
44	Black or African American	NA	African Ancestry	AFR	0	0	0	0	0.98	0	0.02	AFR	AFR	AFR
45	White	NA	European Ancestry	EUR	0.78	0	0	0	0	0	0.22	EUR	EUR	EUR
46	White	NA	European Ancestry	EUR	0.84	0	0	0	0	0	0.16	EUR	EUR	EUR
47	White	NA	European Ancestry	EUR	0.87	0	0	0.03	0	0	0.1	EUR	EUR	EUR
48	White	NA	European Ancestry	EUR	1	0	0	0	0	0	0	EUR	EUR	EUR
49	White	Native American	European Ancestry	EUR	0	0	0	0	0	0	1	AMR	SAS	Inconclusive
50	White	NA	European Ancestry	EUR	0	0	0	0	0	0	1	AMR	SAS	Inconclusive
51	White	Native American	European Ancestry	EUR	0.97	0	0.03	0	0	0	0	EUR	EUR	EUR
52	White	Native American	European Ancestry	EUR	0.85	0	0	0	0	0	0.15	EUR	EUR	EUR
53	Black or African American	NA	African Ancestry	AFR	0	0	0	0	1	0	0	AFR	AFR	AFR
54	Black or African American	NA	African Ancestry	AFR	0.14	0	0.02	0.06	0.76	0	0.03	AFR	AFR	AFR
55	White	Native American	European Ancestry	EUR	1	0	0	0	0	0	0	EUR	EUR	EUR
56	White	Native American	European Ancestry	EUR	0.97	0	0.03	0	0	0	0	EUR	EUR	EUR
57	White	NA	European Ancestry	EUR	0.99	0	0	0	0.01	0	0	EUR	EUR	EUR
58	White	Native American	European Ancestry	EUR	1	0	0	0	0	0	0	EUR	EUR	EUR
59	White	NA	European Ancestry	EUR	1	0	0	0	0	0	0	EUR	EUR	EUR
60	White	Hispanic or Latino	American Ancestry	AMR	0.58	0	0.16	0	0	0.26	0	EUR	EUR	EUR
61	White	Native American	European Ancestry	EUR	1	0	0	0	0	0	0	EUR	EUR	EUR
62	White	NA	European Ancestry	EUR	1	0	0	0	0	0	0	EUR	EUR	EUR
63	White	Native American	European Ancestry	EUR	1	0	0	0	0	0	0	EUR	EUR	EUR
64	Black or African American	NA	African Ancestry	AFR	0	0	0.13	0	0.87	0	0	AFR	AFR	AFR
65	Black or African American	NA	African Ancestry	AFR	0.11	0	0.05	0	0.83	0	0	AFR	AFR	AFR
66	Black or African American	NA	African Ancestry	AFR	0.04	0	0.06	0	0.67	0.18	0.04	AFR	AFR	AFR
67	White	NA	European Ancestry	EUR	0.91	0	0	0	0	0	0.09	EUR	EUR	EUR
68	White	NA	European Ancestry	EUR	1	0	0	0	0	0	0	EUR	EUR	EUR
69	White	NA	European Ancestry	EUR	1	0	0	0	0	0	0	EUR	EUR	EUR
70	White	NA	European Ancestry	EUR	0.81	0	0	0	0	0	0.19	EUR	EUR	EUR
71	White	NA	European Ancestry	EUR	0.98	0	0	0	0.02	0	0	EUR	EUR	EUR
72	Black or African American	NA	African Ancestry	AFR	0.04	0	0.02	0	0.81	0.13	0	AFR	AFR	AFR
73	Black or African American	NA	African Ancestry	AFR	0	0	0.03	0	0.97	0	0	AFR	AFR	AFR
74	White	Hispanic or Latino	American Ancestry	AMR	0.94	0	0.04	0	0.02	0	0	EUR	EUR	EUR
75	Black or African American	NA	African Ancestry	AFR	0.18	0	0	0	0.82	0	0	AFR	AFR	AFR
76	White	NA	European Ancestry	EUR	0.77	0	0	0	0	0.23	0	EUR	EUR	EUR
77	White	NA	European Ancestry	EUR	1	0	0	0	0	0	0	EUR	EUR	EUR
78	White	NA	European Ancestry	EUR	0.84	0	0	0	0	0	0.16	EUR	EUR	EUR
79	Black or African American	NA	African Ancestry	AFR	0.04	0	0	0	0.96	0	0	AFR	AFR	AFR
80	NA	NA	NA	NA	0.85	0	0	0	0.01	0.13	0	EUR	EUR	EUR
81	Black or African American	NA	African Ancestry	AFR	0.28	0	0	0	0.71	0	0.01	AFR	AFR	AFR
82	White	NA	European Ancestry	EUR	0.82	0	0	0	0	0	0.18	EUR	EUR	EUR
83	White	NA	European Ancestry	EUR	1	0	0	0	0	0	0	EUR	EUR	EUR
84	White	NA	European Ancestry	EUR	1	0	0	0	0	0	0	EUR	EUR	EUR
85	White	NA	European Ancestry	EUR	0.51	0	0	0.08	0	0.42	0	EUR	EUR	EUR
86	Black or African American	NA	African Ancestry	AFR	0.44	0	0.05	0.09	0.35	0.05	0.02	AFR	EUR	Mixed Ancestry
87	White	NA	European Ancestry	EUR	1	0	0	0	0	0	0	EUR	EUR	EUR
88	Black or African American	NA	African Ancestry	AFR	0.07	0	0	0	0.93	0	0	AFR	AFR	AFR
89	Black or African American	NA	African Ancestry	AFR	0	0	0	0	1	0	0	AFR	AFR	AFR
90	White	Native American	European Ancestry	EUR	1	0	0	0	0	0	0	EUR	EUR	EUR
91	White	Native American	European Ancestry	EUR	1	0	0	0	0	0	0	EUR	EUR	EUR
92	White	NA	European Ancestry	EUR	0.99	0	0	0	0.01	0	0	EUR	EUR	EUR
93	White	NA	European Ancestry	EUR	1	0	0	0	0	0	0	EUR	EUR	EUR
94	White	NA	European Ancestry	EUR	1	0	0	0	0	0	0	EUR	EUR	EUR
95	Black or African American	NA	African Ancestry	AFR	0	0	0.02	0	0.87	0	0.11	AFR	AFR	AFR
96	White	NA	European Ancestry	EUR	1	0	0	0	0	0	0	EUR	EUR	EUR
97	White	Native American	European Ancestry	EUR	1	0	0	0	0	0	0	EUR	EUR	EUR
98	White	NA	European Ancestry	EUR	0.95	0	0.05	0	0	0	0	EUR	EUR	EUR
99	White	NA	European Ancestry	EUR	0.83	0	0	0.16	0	0	0	EUR	EUR	EUR
100	Black or African American	NA	African Ancestry	AFR	0.07	0	0.04	0	0.73	0.15	0	AFR	AFR	AFR
101	White	NA	European Ancestry	EUR	1	0	0	0	0	0	0	EUR	EUR	EUR
102	White	NA	European Ancestry	EUR	0.86	0	0	0	0	0	0.14	EUR	EUR	EUR
103	White	NA	European Ancestry	EUR	1	0	0	0	0	0	0	EUR	EUR	EUR
104	White	Native American	European Ancestry	EUR	1	0	0	0	0	0	0	EUR	EUR	EUR
105	White	NA	European Ancestry	EUR	1	0	0	0	0	0	0	EUR	EUR	EUR
106	White	NA	European Ancestry	EUR	1	0	0	0	0	0	0	EUR	EUR	EUR
107	White	Native American	European Ancestry	EUR	1	0	0	0	0	0	0	EUR	EUR	EUR
108	White	NA	European Ancestry	EUR	0.9	0	0	0	0	0	0.1	EUR	EUR	EUR
109	White	NA	European Ancestry	EUR	0.98	0	0	0	0.02	0	0	EUR	EUR	EUR
110	White	NA	European Ancestry	EUR	1	0	0	0	0	0	0	EUR	EUR	EUR
111	White	NA	European Ancestry	EUR	1	0	0	0	0	0	0	EUR	EUR	EUR
112	White	NA	European Ancestry	EUR	0.94	0	0	0.02	0	0.04	0	EUR	EUR	EUR
113	White	Native American	European Ancestry	EUR	0.99	0	0	0	0.01	0	0	EUR	EUR	EUR
114	White	Native American	European Ancestry	EUR	1	0	0	0	0	0	0	EUR	EUR	EUR
115	White	NA	European Ancestry	EUR	0.87	0	0	0	0.04	0.1	0	EUR	EUR	EUR
116	Black or African American	NA	African Ancestry	AFR	0	0	0	0	1	0	0	AFR	AFR	AFR
117	White	NA	European Ancestry	EUR	1	0	0	0	0	0	0	EUR	EUR	EUR
118	White	NA	European Ancestry	EUR	1	0	0	0	0	0	0	EUR	EUR	EUR
119	White	NA	European Ancestry	EUR	1	0	0	0	0	0	0	EUR	EUR	EUR
120	Black or African American	NA	African Ancestry	AFR	0	0	0.13	0	0.87	0	0	AFR	AFR	AFR
121	White	NA	European Ancestry	EUR	0.89	0	0	0	0	0	0.11	EUR	EUR	EUR
122	White	NA	European Ancestry	EUR	0.99	0	0	0.01	0	0	0	EUR	EUR	EUR
123	White	Hispanic or Latino	American Ancestry	AMR	0	0	0.52	0	0.09	0.39	0	AMR	AMR	AMR
124	Black or African American	NA	African Ancestry	AFR	0.02	0	0	0	0.97	0.01	0	AFR	AFR	AFR
125	White	NA	European Ancestry	EUR	1	0	0	0	0	0	0	EUR	EUR	EUR
126	White	NA	European Ancestry	EUR	0.99	0	0	0.01	0	0	0	EUR	EUR	EUR
127	White	NA	European Ancestry	EUR	0.92	0	0	0	0	0	0.08	EUR	EUR	EUR
128	NA	NA	NA	NA	0.05	0	0	0	0	0.63	0.32	MEA	MEA	MEA
129	White	NA	European Ancestry	EUR	0.98	0	0	0	0	0	0.02	EUR	EUR	EUR
130	White	Native American	European Ancestry	EUR	0.99	0	0	0.01	0	0	0	EUR	EUR	EUR
131	White	NA	European Ancestry	EUR	0.92	0	0	0	0.03	0.05	0	EUR	EUR	EUR
132	White	NA	European Ancestry	EUR	0.88	0	0	0	0	0	0.12	EUR	EUR	EUR
133	Black or African American	NA	African Ancestry	AFR	0.09	0	0	0	0.83	0.08	0	AFR	AFR	AFR
134	White	NA	European Ancestry	EUR	0.85	0	0	0	0	0.15	0	EUR	EUR	EUR
135	White	NA	European Ancestry	EUR	0.96	0	0.03	0	0.01	0	0	EUR	EUR	EUR
136	White	NA	European Ancestry	EUR	1	0	0	0	0	0	0	EUR	EUR	EUR
137	White	Native American	European Ancestry	EUR	0.97	0	0.03	0	0	0	0	EUR	EUR	EUR
138	White	NA	European Ancestry	EUR	1	0	0	0	0	0	0	EUR	EUR	EUR
139	White	NA	European Ancestry	EUR	1	0	0	0	0	0	0	EUR	EUR	EUR
140	White	NA	European Ancestry	EUR	0.4	0	0	0	0	0.6	0	EUR	EUR	EUR
141	White	NA	European Ancestry	EUR	1	0	0	0	0	0	0	EUR	EUR	EUR
142	White	NA	European Ancestry	EUR	0.89	0	0	0	0	0	0.11	EUR	EUR	EUR
143	Black or African American	NA	African Ancestry	AFR	0.03	0	0.05	0	0.81	0	0.11	AFR	AFR	AFR
144	White	NA	European Ancestry	EUR	0.88	0	0	0	0	0	0.12	EUR	EUR	EUR
145	White	NA	European Ancestry	EUR	0.99	0	0	0	0.01	0	0	EUR	EUR	EUR
146	White	NA	European Ancestry	EUR	1	0	0	0	0	0	0	EUR	EUR	EUR
147	White	Hispanic or Latino	American Ancestry	AMR	0.38	0	0.62	0	0	0	0	AMR	AMR	AMR
148	Black or African American	NA	African Ancestry	AFR	0	0	0	0	0.98	0	0.02	AFR	AFR	AFR
149	White	NA	European Ancestry	EUR	0.83	0	0.03	0	0	0.14	0	EUR	EUR	EUR
150	White	NA	European Ancestry	EUR	0.98	0	0	0	0.02	0	0	EUR	EUR	EUR
151	White	NA	European Ancestry	EUR	0.87	0	0	0	0	0	0.13	EUR	EUR	EUR
152	White	NA	European Ancestry	EUR	0.72	0	0	0	0	0	0.28	EUR	EUR	EUR
153	White	NA	European Ancestry	EUR	1	0	0	0	0	0	0	EUR	EUR	EUR
154	Black or African American	NA	African Ancestry	AFR	0	0	0	0	0.88	0.12	0	AFR	AFR	AFR
155	NA	NA	NA	NA	1	0	0	0	0	0	0	EUR	EUR	EUR
156	White	NA	European Ancestry	EUR	0.92	0	0	0	0	0	0.08	EUR	EUR	EUR
157	White	NA	European Ancestry	EUR	0.91	0	0	0	0	0	0.09	EUR	EUR	EUR
158	White	NA	European Ancestry	EUR	1	0	0	0	0	0	0	EUR	EUR	EUR
159	White	NA	European Ancestry	EUR	1	0	0	0	0	0	0	EUR	EUR	EUR
160	White	NA	European Ancestry	EUR	0	0	0	0	0	1	0	MEA	MEA	MEA
161	White	NA	European Ancestry	EUR	0.91	0	0	0.09	0	0	0	EUR	EUR	EUR
162	White	NA	European Ancestry	EUR	1	0	0	0	0	0	0	EUR	EUR	EUR
163	White	NA	European Ancestry	EUR	1	0	0	0	0	0	0	EUR	EUR	EUR
164	White	NA	European Ancestry	EUR	1	0	0	0	0	0	0	EUR	EUR	EUR
165	White	NA	European Ancestry	EUR	1	0	0	0	0	0	0	EUR	EUR	EUR
166	White	NA	European Ancestry	EUR	1	0	0	0	0	0	0	EUR	EUR	EUR
167	White	NA	European Ancestry	EUR	1	0	0	0	0	0	0	EUR	EUR	EUR
168	NA	NA	NA	NA	0	0	0	0	1	0	0	AFR	AFR	AFR
169	White	NA	European Ancestry	EUR	1	0	0	0	0	0	0	EUR	EUR	EUR
170	Black or African American	NA	African Ancestry	AFR	0.06	0	0.03	0	0.85	0.07	0	AFR	AFR	AFR
171	White	NA	European Ancestry	EUR	0.97	0.02	0	0.01	0	0	0	EUR	EUR	EUR
172	White	NA	European Ancestry	EUR	1	0	0	0	0	0	0	EUR	EUR	EUR
173	White	NA	European Ancestry	EUR	1	0	0	0	0	0	0	EUR	EUR	EUR
174	White	NA	European Ancestry	EUR	0.41	0	0	0	0	0.56	0.04	MEA	MEA	MEA
175	Black or African American	NA	African Ancestry	AFR	0	0	0	0	0.8	0	0.2	AFR	AFR	AFR
176	White	Hispanic or Latino	American Ancestry	AMR	0.68	0	0.16	0	0.1	0.04	0.01	EUR	EUR	EUR
177	White	NA	European Ancestry	EUR	0.98	0	0	0	0	0	0.02	EUR	EUR	EUR
178	White	NA	European Ancestry	EUR	1	0	0	0	0	0	0	EUR	EUR	EUR
179	White	NA	European Ancestry	EUR	1	0	0	0	0	0	0	EUR	EUR	EUR
180	White	NA	European Ancestry	EUR	0.93	0	0	0.04	0.03	0	0	EUR	EUR	EUR
181	White	Hispanic or Latino	American Ancestry	AMR	0.54	0	0.4	0	0.06	0	0	AMR	AMR	AMR
182	White	Hispanic or Latino	American Ancestry	AMR	0	0	0.38	0	0	0.11	0.51	AMR	AMR	AMR
183	White	NA	European Ancestry	EUR	0.79	0	0	0	0	0	0.21	EUR	EUR	EUR
184	White	NA	European Ancestry	EUR	0.89	0	0	0	0	0	0.11	EUR	EUR	EUR
185	White	NA	European Ancestry	EUR	1	0	0	0	0	0	0	EUR	EUR	EUR
186	White	NA	European Ancestry	EUR	1	0	0	0	0	0	0	EUR	EUR	EUR
187.1	White	NA	European Ancestry	EUR	1	0	0	0	0	0	0	EUR	EUR	EUR
188	White	NA	European Ancestry	EUR	0.9	0	0	0	0	0.1	0	EUR	EUR	EUR
189	NA	NA	NA	NA	0.95	0	0	0.05	0	0	0	EUR	EUR	EUR
190	White	Native American	European Ancestry	EUR	0.94	0	0	0.06	0	0	0	EUR	EUR	EUR
191	White	NA	European Ancestry	EUR	0.89	0	0	0	0	0.11	0	EUR	EUR	EUR
192	Black or African American	NA	African Ancestry	AFR	0	0.07	0	0	0.93	0	0	AFR	AFR	AFR
193	Black or African American	NA	African Ancestry	AFR	0	0	0.07	0	0.9	0.03	0	AFR	AFR	AFR
194	White	NA	European Ancestry	EUR	0.97	0	0	0	0	0	0.03	EUR	EUR	EUR
195	White	NA	European Ancestry	EUR	0.97	0	0.01	0	0.01	0	0	EUR	EUR	EUR
196	Black or African American	NA	African Ancestry	AFR	0	0	0.03	0	0.87	0	0.1	AFR	AFR	AFR
197	White	NA	European Ancestry	EUR	1	0	0	0	0	0	0	EUR	EUR	EUR
198	Black or African American	NA	African Ancestry	AFR	0	0	0	0	0.86	0	0.14	AFR	AFR	AFR
199	White	Native American	European Ancestry	EUR	0.92	0	0	0	0	0	0.08	EUR	EUR	EUR
200	White	NA	European Ancestry	EUR	0.55	0	0.23	0	0	0	0.22	AMR	AMR	AMR
201	White	NA	European Ancestry	EUR	1	0	0	0	0	0	0	EUR	EUR	EUR
202	White	Native American	European Ancestry	EUR	1	0	0	0	0	0	0	EUR	EUR	EUR
203	White	NA	European Ancestry	EUR	1	0	0	0	0	0	0	EUR	EUR	EUR
204	White	NA	European Ancestry	EUR	1	0	0	0	0	0	0	EUR	EUR	EUR
205	White	NA	European Ancestry	EUR	0.99	0	0	0.01	0	0	0	EUR	EUR	EUR
206.1	White	NA	European Ancestry	EUR	0.69	0	0	0	0	0.29	0.01	EUR	EUR	EUR
207	White	NA	European Ancestry	EUR	0.99	0	0	0	0	0	0.01	EUR	EUR	EUR
208	White	NA	European Ancestry	EUR	1	0	0	0	0	0	0	EUR	EUR	EUR
209	Black or African American	NA	African Ancestry	AFR	0.16	0	0	0	0.82	0.02	0	AFR	AFR	AFR
210	White	NA	European Ancestry	EUR	0.97	0	0	0	0	0	0.03	EUR	EUR	EUR
211	White	Native American	European Ancestry	EUR	1	0	0	0	0	0	0	EUR	EUR	EUR
212	Black or African American	NA	African Ancestry	AFR	0	0	0	0	0.99	0.01	0	AFR	AFR	AFR
213	White	NA	European Ancestry	EUR	1	0	0	0	0	0	0	EUR	EUR	EUR
214	White	NA	European Ancestry	EUR	0.87	0	0	0	0	0.13	0	EUR	EUR	EUR
215	Black or African American	NA	African Ancestry	AFR	0.12	0	0	0	0.88	0	0	AFR	AFR	AFR
216	White	NA	European Ancestry	EUR	0.87	0	0	0	0	0.13	0	EUR	EUR	EUR
217	White	NA	European Ancestry	EUR	1	0	0	0	0	0	0	EUR	EUR	EUR
218	Black or African American	NA	African Ancestry	AFR	0.13	0	0.14	0	0.73	0	0	AFR	AFR	AFR
219	White	NA	European Ancestry	EUR	1	0	0	0	0	0	0	EUR	EUR	EUR
220	White	NA	European Ancestry	EUR	0.9	0	0	0	0	0	0.1	EUR	EUR	EUR
221	Black or African American	NA	African Ancestry	AFR	0	0	0	0	0.96	0	0.04	AFR	AFR	AFR
222	White	NA	European Ancestry	EUR	0.98	0	0	0	0	0	0.02	EUR	EUR	EUR
223	White	NA	European Ancestry	EUR	0.96	0	0	0	0	0.04	0	EUR	EUR	EUR
224	Black or African American	NA	African Ancestry	AFR	0.13	0	0	0	0.78	0	0.1	AFR	AMR	AFR
225	Black or African American	NA	African Ancestry	AFR	0	0	0.04	0	0.91	0.06	0	AFR	AFR	AFR
226	White	NA	European Ancestry	EUR	0.97	0	0	0	0	0	0.03	EUR	EUR	EUR
227	White	NA	European Ancestry	EUR	1	0	0	0	0	0	0	EUR	EUR	EUR
228	White	NA	European Ancestry	EUR	1	0	0	0	0	0	0	EUR	EUR	EUR
229	White	NA	European Ancestry	EUR	1	0	0	0	0	0	0	EUR	EUR	EUR
230	White	Native American	European Ancestry	EUR	0.95	0	0	0	0.01	0	0.04	EUR	EUR	EUR
231	White	NA	European Ancestry	EUR	0.87	0	0	0	0	0	0.13	EUR	EUR	EUR
232	White	NA	European Ancestry	EUR	1	0	0	0	0	0	0	EUR	EUR	EUR
233	Black or African American	NA	African Ancestry	AFR	0.19	0	0	0	0.81	0	0	AFR	AFR	AFR
234	White	NA	European Ancestry	EUR	1	0	0	0	0	0	0	EUR	EUR	EUR
235	White	Hispanic or Latino	American Ancestry	AMR	0.17	0	0.36	0	0.15	0.31	0	AMR	AMR	AMR
236	White	NA	European Ancestry	EUR	1	0	0	0	0	0	0	EUR	EUR	EUR
237	White	NA	European Ancestry	EUR	0.99	0	0	0	0	0	0	EUR	EUR	EUR
238	White	NA	European Ancestry	EUR	0.97	0	0.03	0	0	0	0	EUR	EUR	EUR
239	Black or African American	NA	African Ancestry	AFR	0.07	0.02	0.18	0	0.66	0.07	0	AFR	AFR	AFR
240	Black or African American	NA	African Ancestry	AFR	0	0	0	0	0.99	0.01	0	AFR	AFR	AFR
241	White	Native American	European Ancestry	EUR	1	0	0	0	0	0	0	EUR	EUR	EUR
242	Black or African American	NA	African Ancestry	AFR	0	0	0.1	0	0.9	0	0.01	AFR	AFR	AFR
243	White	Native American	European Ancestry	EUR	1	0	0	0	0	0	0	EUR	EUR	EUR
244	White	NA	European Ancestry	EUR	0.61	0	0.25	0	0.03	0.11	0	EUR	EUR	EUR
245	Asian	Vietnamese	East Asian Ancestry	EAS	0	1	0	0	0	0	0	EAS	EAS	EAS
246	Asian	Indian	South Asian Ancestry	SAS	0	0	0	1	0	0	0	SAS	SAS	SAS
247	White	NA	European Ancestry	EUR	1	0	0	0	0	0	0	EUR	EUR	EUR
248	White	NA	European Ancestry	EUR	1	0	0	0	0	0	0	EUR	EUR	EUR
249	White	NA	European Ancestry	EUR	0.99	0	0	0	0.01	0	0	EUR	EUR	EUR
250	White	NA	European Ancestry	EUR	0.98	0	0.02	0	0	0	0	EUR	EUR	EUR
251	White	Native American	European Ancestry	EUR	0.95	0	0.05	0	0	0	0	EUR	EUR	EUR
252	Black or African American	NA	African Ancestry	AFR	0	0	0.14	0.07	0.78	0.01	0	AFR	AFR	AFR
253	White	NA	European Ancestry	EUR	1	0	0	0	0	0	0	EUR	EUR	EUR
254	Black or African American	NA	African Ancestry	AFR	0.04	0	0	0	0.85	0	0.11	AFR	AFR	AFR
255	White	NA	European Ancestry	EUR	1	0	0	0	0	0	0	EUR	EUR	EUR
256	White	NA	European Ancestry	EUR	1	0	0	0	0	0	0	EUR	EUR	EUR
257	Black or African American	NA	African Ancestry	AFR	0.05	0	0	0	0.85	0.03	0.07	AFR	AFR	AFR
258	White	Native American	European Ancestry	EUR	1	0	0	0	0	0	0	EUR	EUR	EUR
259	Black or African American	NA	African Ancestry	AFR	0.26	0	0	0	0.74	0	0	AFR	AFR	AFR
260	White	NA	European Ancestry	EUR	1	0	0	0	0	0	0	EUR	EUR	EUR
261	White	NA	European Ancestry	EUR	0.97	0	0	0	0	0	0.03	EUR	EUR	EUR
262	White	NA	European Ancestry	EUR	0.97	0	0	0	0	0.03	0	EUR	EUR	EUR
263	White	NA	European Ancestry	EUR	1	0	0	0	0	0	0	EUR	EUR	EUR
264	White	NA	European Ancestry	EUR	1	0	0	0	0	0	0	EUR	EUR	EUR
265	White	Native American	European Ancestry	EUR	0.92	0	0.07	0	0.02	0	0	EUR	EUR	EUR
266	White	Native American	European Ancestry	EUR	0.88	0	0	0.06	0.06	0	0	EUR	EUR	EUR
267	White	Native American	European Ancestry	EUR	1	0	0	0	0	0	0	EUR	EUR	EUR
268	White	NA	European Ancestry	EUR	1	0	0	0	0	0	0	EUR	EUR	EUR
269	White	NA	European Ancestry	EUR	0.92	0	0	0	0	0.08	0	EUR	EUR	EUR
270	White	Native American	European Ancestry	EUR	0.99	0	0	0	0.01	0	0	EUR	EUR	EUR
271	NA	NA	NA	NA	0.5	0	0	0	0.5	0	0	AFR	AFR	AFR
272	White	Native American	European Ancestry	EUR	1	0	0	0	0	0	0	EUR	EUR	EUR
273	White	Native American	European Ancestry	EUR	1	0	0	0	0	0	0	EUR	EUR	EUR
274	White	Native American	European Ancestry	EUR	1	0	0	0	0	0	0	EUR	EUR	EUR
275	White	NA	European Ancestry	EUR	1	0	0	0	0	0	0	EUR	EUR	EUR
276	White	NA	European Ancestry	EUR	0.62	0	0	0	0	0.38	0	MEA	MEA	MEA
277	White	NA	European Ancestry	EUR	1	0	0	0	0	0	0	EUR	EUR	EUR
278	White	NA	European Ancestry	EUR	0.89	0	0	0	0	0	0.11	EUR	EUR	EUR
279	White	NA	European Ancestry	EUR	0.98	0	0	0	0	0.02	0	EUR	EUR	EUR
280	White	NA	European Ancestry	EUR	0.99	0	0.01	0	0	0	0	EUR	EUR	EUR
281	Black or African American	NA	African Ancestry	AFR	0.09	0	0	0	0.89	0.02	0	AFR	AFR	AFR
282	White	NA	European Ancestry	EUR	1	0	0	0	0	0	0	EUR	EUR	EUR
283	Asian	Indian	South Asian Ancestry	SAS	0	0	0	1	0	0	0	SAS	SAS	SAS
284	White	NA	European Ancestry	EUR	1	0	0	0	0	0	0	EUR	EUR	EUR
285	Black or African American	NA	African Ancestry	AFR	0.48	0	0.01	0	0.51	0	0	AFR	AFR	AFR
286	Black or African American	NA	African Ancestry	AFR	0.11	0	0	0	0.84	0	0.04	AFR	AFR	AFR
287	Black or African American	NA	African Ancestry	AFR	0.08	0	0.01	0	0.91	0	0	AFR	AFR	AFR
288	White	NA	European Ancestry	EUR	0.98	0	0	0	0	0	0.02	EUR	EUR	EUR
289	White	NA	European Ancestry	EUR	1	0	0	0	0	0	0	EUR	EUR	EUR
290	Black or African American	NA	African Ancestry	AFR	0	0	0	0	0.67	0	0.33	AFR	AFR	AFR
291	Black or African American	NA	African Ancestry	AFR	0	0	0	0	0.79	0.07	0.15	AFR	AFR	AFR
292	Black or African American	NA	African Ancestry	AFR	0	0	0	0	0.88	0	0.12	AFR	AFR	AFR
293	White	NA	European Ancestry	EUR	0.37	0	0	0	0	0.63	0	MEA	MEA	MEA
294	White	NA	European Ancestry	EUR	0.77	0	0	0	0	0.19	0.04	EUR	EUR	EUR
295	White	NA	European Ancestry	EUR	1	0	0	0	0	0	0	EUR	EUR	EUR
296	White	NA	European Ancestry	EUR	1	0	0	0	0	0	0	EUR	EUR	EUR
297	White	Native American	European Ancestry	EUR	1	0	0	0	0	0	0	EUR	EUR	EUR
298	White	NA	European Ancestry	EUR	0.92	0	0.06	0	0	0.02	0	EUR	EUR	EUR
299	White	NA	European Ancestry	EUR	0.9	0	0	0.1	0	0	0	EUR	EUR	EUR
300	White	Native American	European Ancestry	EUR	1	0	0	0	0	0	0	EUR	EUR	EUR
301	White	NA	European Ancestry	EUR	1	0	0	0	0	0	0	EUR	EUR	EUR
302	White	NA	European Ancestry	EUR	0.97	0.03	0	0	0	0	0	EUR	EUR	EUR
303	Black or African American	NA	African Ancestry	AFR	0	0	0	0	0.98	0.02	0	AFR	AFR	AFR
304	White	NA	European Ancestry	EUR	0.9	0	0	0	0	0	0.1	EUR	EUR	EUR
305	White	Hispanic or Latino	American Ancestry	AMR	0.04	0	0.76	0	0	0	0.2	AMR	AMR	AMR
306	White	NA	European Ancestry	EUR	0.96	0	0	0	0	0	0.04	EUR	EUR	EUR
307	Black or African American	NA	African Ancestry	AFR	0.22	0	0	0	0.73	0	0.06	AFR	AFR	AFR
308	White	NA	European Ancestry	EUR	1	0	0	0	0	0	0	EUR	EUR	EUR
309.1	White	Native American	European Ancestry	EUR	0.98	0	0	0	0.02	0	0	EUR	EUR	EUR
310.1	White	Native American	European Ancestry	EUR	0.97	0	0	0	0.03	0	0	EUR	EUR	EUR
311.1	White	NA	European Ancestry	EUR	1	0	0	0	0	0	0	EUR	EUR	EUR
312	White	NA	European Ancestry	EUR	1	0	0	0	0	0	0	EUR	EUR	EUR
313	White	Hispanic or Latino	American Ancestry	AMR	0.92	0	0	0.01	0.06	0	0	EUR	EUR	EUR
314	White	NA	European Ancestry	EUR	0.74	0	0	0	0	0	0.26	EUR	EUR	EUR
315	White	Native American	European Ancestry	EUR	0.63	0	0	0	0	0.35	0.02	EUR	EUR	EUR
316	White	NA	European Ancestry	EUR	1	0	0	0	0	0	0	EUR	EUR	EUR
317	White	NA	European Ancestry	EUR	0.95	0	0	0	0	0.05	0	EUR	EUR	EUR
318	White	NA	European Ancestry	EUR	0.98	0	0	0	0	0	0.02	EUR	EUR	EUR
319	Black or African American	NA	African Ancestry	AFR	0	0	0	0	0.97	0.03	0	AFR	AFR	AFR
320	White	Hispanic or Latino	American Ancestry	AMR	0.11	0	0.32	0	0	0	0.57	AMR	AMR	AMR
321	Black or African American	NA	African Ancestry	AFR	0.24	0	0	0	0.68	0.08	0	AFR	AFR	AFR
322	NA	NA	NA	NA	0.07	0	0	0	0.77	0	0.16	AFR	AFR	AFR
323	White	NA	European Ancestry	EUR	1	0	0	0	0	0	0	EUR	EUR	EUR
324	White	NA	European Ancestry	EUR	0.98	0	0	0	0	0	0.02	EUR	EUR	EUR
325	White	NA	European Ancestry	EUR	0.89	0	0	0	0	0.1	0	EUR	EUR	EUR
326	White	NA	European Ancestry	EUR	1	0	0	0	0	0	0	EUR	EUR	EUR
327	White	NA	European Ancestry	EUR	0.68	0	0	0.11	0	0.21	0	EUR	EUR	EUR
328	White	NA	European Ancestry	EUR	1	0	0	0	0	0	0	EUR	EUR	EUR
329.1	White	Native American	European Ancestry	EUR	1	0	0	0	0	0	0	EUR	EUR	EUR
330	White	NA	European Ancestry	EUR	0.83	0	0	0	0	0	0.17	EUR	EUR	EUR
331	White	NA	European Ancestry	EUR	0.9	0	0	0	0	0.03	0.07	EUR	EUR	EUR
332	White	NA	European Ancestry	EUR	0.85	0	0	0	0	0.15	0	EUR	EUR	EUR
333	White	NA	European Ancestry	EUR	1	0	0	0	0	0	0	EUR	EUR	EUR
334	White	Hispanic or Latino	American Ancestry	AMR	0.04	0	0.67	0	0	0.03	0.26	AMR	AMR	AMR
335	White	NA	European Ancestry	EUR	0.98	0	0	0	0.02	0	0	EUR	EUR	EUR
336	White	NA	European Ancestry	EUR	0.9	0	0	0.01	0	0	0.09	EUR	EUR	EUR
337	White	NA	European Ancestry	EUR	1	0	0	0	0	0	0	EUR	EUR	EUR
338	White	NA	European Ancestry	EUR	1	0	0	0	0	0	0	EUR	EUR	EUR
339	White	NA	European Ancestry	EUR	1	0	0	0	0	0	0	EUR	EUR	EUR
340	White	NA	European Ancestry	EUR	1	0	0	0	0	0	0	EUR	EUR	EUR
341	White	NA	European Ancestry	EUR	0.65	0	0	0	0	0.32	0.03	EUR	EUR	EUR
342	White	NA	European Ancestry	EUR	1	0	0	0	0	0	0	EUR	EUR	EUR
343	Black or African American	NA	African Ancestry	AFR	0	0	0	0	0.92	0	0.08	AFR	AFR	AFR
344	White	NA	European Ancestry	EUR	1	0	0	0	0	0	0	EUR	EUR	EUR
345	White	NA	European Ancestry	EUR	0.92	0	0	0	0	0.08	0	EUR	EUR	EUR
346	NA	NA	NA	NA	1	0	0	0	0	0	0	EUR	EUR	EUR
347	NA	NA	NA	NA	0.89	0	0	0	0	0.11	0	EUR	EUR	EUR
348	White	NA	European Ancestry	EUR	1	0	0	0	0	0	0	EUR	EUR	EUR
349	White	NA	European Ancestry	EUR	1	0	0	0	0	0	0	EUR	EUR	EUR
350	White	Hispanic or Latino	American Ancestry	AMR	0.93	0	0	0	0.07	0	0	EUR	EUR	EUR
351	White	NA	European Ancestry	EUR	0.7	0	0	0	0	0.3	0	EUR	EUR	EUR
352	White	NA	European Ancestry	EUR	1	0	0	0	0	0	0	EUR	EUR	EUR
353	White	NA	European Ancestry	EUR	0.82	0	0	0	0	0	0.18	EUR	EUR	EUR
354	White	NA	European Ancestry	EUR	0.3	0	0	0	0	0.35	0.36	MEA	EUR	Mixed Ancestry
355	White	NA	European Ancestry	EUR	1	0	0	0	0	0	0	EUR	EUR	EUR
356	White	NA	European Ancestry	EUR	1	0	0	0	0	0	0	EUR	EUR	EUR
357	Black or African American	NA	African Ancestry	AFR	0.36	0	0.02	0	0.62	0	0	AFR	AFR	AFR
358	White	NA	European Ancestry	EUR	0.92	0	0	0	0	0.08	0	EUR	EUR	EUR
359	White	NA	European Ancestry	EUR	1	0	0	0	0	0	0	EUR	EUR	EUR
360	White	NA	European Ancestry	EUR	1	0	0	0	0	0	0	EUR	EUR	EUR
361	White	NA	European Ancestry	EUR	1	0	0	0	0	0	0	EUR	EUR	EUR
362	White	Native American	European Ancestry	EUR	0.91	0	0	0	0	0.09	0	EUR	EUR	EUR
363	White	Native American	European Ancestry	EUR	0.91	0	0	0	0	0.09	0.01	EUR	EUR	EUR
364	White	Native American	European Ancestry	EUR	1	0	0	0	0	0	0	EUR	EUR	EUR
365	White	Hispanic or Latino	American Ancestry	AMR	0.07	0	0.46	0	0.08	0.39	0	AMR	AMR	AMR
366.1	White	NA	European Ancestry	EUR	1	0	0	0	0	0	0	EUR	EUR	EUR
367	White	NA	European Ancestry	EUR	1	0	0	0	0	0	0	EUR	EUR	EUR
368	White	NA	European Ancestry	EUR	1	0	0	0	0	0	0	EUR	EUR	EUR
369	White	NA	European Ancestry	EUR	1	0	0	0	0	0	0	EUR	EUR	EUR
370	White	NA	European Ancestry	EUR	0.72	0	0	0	0.28	0	0	EUR	EUR	EUR
371	White	Native American	European Ancestry	EUR	1	0	0	0	0	0	0	EUR	EUR	EUR
372	White	Native American	European Ancestry	EUR	1	0	0	0	0	0	0	EUR	EUR	EUR
373	Black or African American	NA	African Ancestry	AFR	0.02	0.08	0	0	0.81	0.1	0	AFR	AFR	AFR
374	White	Hispanic or Latino	American Ancestry	AMR	0	0	0.81	0	0	0	0.19	AMR	AMR	AMR
375	White	NA	European Ancestry	EUR	1	0	0	0	0	0	0	EUR	EUR	EUR
376	Black or African American	NA	African Ancestry	AFR	0.11	0.03	0	0.05	0.78	0.01	0.03	AFR	AFR	AFR
377	White	Native American	European Ancestry	EUR	1	0	0	0	0	0	0	EUR	EUR	EUR
378	White	NA	European Ancestry	EUR	1	0	0	0	0	0	0	EUR	EUR	EUR
379	White	NA	European Ancestry	EUR	1	0	0	0	0	0	0	EUR	EUR	EUR
380	White	NA	European Ancestry	EUR	1	0	0	0	0	0	0	EUR	EUR	EUR
381	White	NA	European Ancestry	EUR	0.79	0	0	0.21	0	0	0	EUR	EUR	EUR
382	White	NA	European Ancestry	EUR	0.51	0.28	0.04	0.12	0	0.04	0	EAS	SAS	Mixed Ancestry
383	White	Native American	European Ancestry	EUR	0.88	0	0	0	0	0	0.12	EUR	EUR	EUR
384	White	NA	European Ancestry	EUR	1	0	0	0	0	0	0	EUR	EUR	EUR
385	White	NA	European Ancestry	EUR	1	0	0	0	0	0	0	EUR	EUR	EUR
386	White	Native American	European Ancestry	EUR	0.89	0	0	0	0	0	0.11	EUR	EUR	EUR
387	White	NA	European Ancestry	EUR	1	0	0	0	0	0	0	EUR	EUR	EUR
388	White	NA	European Ancestry	EUR	1	0	0	0	0	0	0	EUR	EUR	EUR
389	White	NA	European Ancestry	EUR	1	0	0	0	0	0	0	EUR	EUR	EUR
390	Black or African American	NA	African Ancestry	AFR	0.11	0.02	0.08	0	0.79	0	0	AFR	AFR	AFR
391	White	NA	European Ancestry	EUR	1	0	0	0	0	0	0	EUR	EUR	EUR
392	White	NA	European Ancestry	EUR	1	0	0	0	0	0	0	EUR	EUR	EUR
393	White	NA	European Ancestry	EUR	0.88	0	0	0	0	0.12	0	EUR	EUR	EUR
394	Black or African American	NA	African Ancestry	AFR	0	0	0.08	0	0.91	0	0	AFR	AFR	AFR
395	White	NA	European Ancestry	EUR	1	0	0	0	0	0	0	EUR	EUR	EUR
396	White	NA	European Ancestry	EUR	1	0	0	0	0	0	0	EUR	EUR	EUR
397	White	NA	European Ancestry	EUR	1	0	0	0	0	0	0	EUR	EUR	EUR
398	White	Native American	European Ancestry	EUR	1	0	0	0	0	0	0	EUR	EUR	EUR
399	White	NA	European Ancestry	EUR	1	0	0	0	0	0	0	EUR	EUR	EUR
400	White	NA	European Ancestry	EUR	1	0	0	0	0	0	0	EUR	EUR	EUR
401	White	NA	European Ancestry	EUR	0.88	0	0	0	0	0.11	0.01	EUR	EUR	EUR
402	White	NA	European Ancestry	EUR	0.67	0	0	0	0	0.33	0	EUR	EUR	EUR
403	White	NA	European Ancestry	EUR	0.82	0	0	0.13	0	0.05	0	EUR	EUR	EUR
404	White	NA	European Ancestry	EUR	1	0	0	0	0	0	0	EUR	EUR	EUR
405	White	NA	European Ancestry	EUR	0.6	0	0	0	0	0.4	0	EUR	EUR	EUR
406	White	NA	European Ancestry	EUR	1	0	0	0	0	0	0	EUR	EUR	EUR
407	White	NA	European Ancestry	EUR	0.5	0	0	0.03	0	0.47	0	MEA	EUR	Mixed Ancestry
408	White	Native American	European Ancestry	EUR	1	0	0	0	0	0	0	EUR	EUR	EUR
409	White	NA	European Ancestry	EUR	1	0	0	0	0	0	0	EUR	EUR	EUR
410	White	NA	European Ancestry	EUR	0.91	0	0	0	0	0.07	0.02	EUR	EUR	EUR
411	White	NA	European Ancestry	EUR	1	0	0	0	0	0	0	EUR	EUR	EUR
412	White	NA	European Ancestry	EUR	0.74	0	0	0.04	0	0.22	0	EUR	EUR	EUR
413	White	NA	European Ancestry	EUR	0.89	0	0	0	0	0	0.11	EUR	EUR	EUR
414	White	NA	European Ancestry	EUR	0.92	0	0	0	0	0	0.08	EUR	EUR	EUR
415	White	Hispanic or Latino	American Ancestry	AMR	0.24	0	0.51	0.02	0.01	0.22	0	AMR	AMR	AMR
416	White	NA	European Ancestry	EUR	1	0	0	0	0	0	0	EUR	EUR	EUR
417	White	NA	European Ancestry	EUR	1	0	0	0	0	0	0	EUR	EUR	EUR
418	White	NA	European Ancestry	EUR	1	0	0	0	0	0	0	EUR	EUR	EUR
419	White	NA	European Ancestry	EUR	0.98	0	0	0	0	0	0.02	EUR	EUR	EUR
420	White	Native American	European Ancestry	EUR	1	0	0	0	0	0	0	EUR	EUR	EUR
421	White	NA	European Ancestry	EUR	1	0	0	0	0	0	0	EUR	EUR	EUR
422	White	NA	European Ancestry	EUR	1	0	0	0	0	0	0	EUR	EUR	EUR
423	White	NA	European Ancestry	EUR	1	0	0	0	0	0	0	EUR	EUR	EUR
424	White	NA	European Ancestry	EUR	0.97	0	0	0	0	0.03	0	EUR	EUR	EUR
425	White	NA	European Ancestry	EUR	1	0	0	0	0	0	0	EUR	EUR	EUR
426	White	NA	European Ancestry	EUR	1	0	0	0	0	0	0	EUR	EUR	EUR
427	White	NA	European Ancestry	EUR	1	0	0	0	0	0	0	EUR	EUR	EUR
428	White	NA	European Ancestry	EUR	0.78	0	0	0	0.04	0.15	0.03	EUR	EUR	EUR
429	White	NA	European Ancestry	EUR	0.76	0	0.12	0	0	0.06	0.06	EUR	EUR	EUR
430	White	NA	European Ancestry	EUR	0.94	0	0	0.06	0	0	0	EUR	EUR	EUR
431	White	Hispanic or Latino	American Ancestry	AMR	1	0	0	0	0	0	0	EUR	EUR	EUR
432	White	NA	European Ancestry	EUR	1	0	0	0	0	0	0	EUR	EUR	EUR
433	White	NA	European Ancestry	EUR	1	0	0	0	0	0	0	EUR	EUR	EUR
434	White	NA	European Ancestry	EUR	0.9	0	0	0.01	0	0.09	0	EUR	EUR	EUR
435	White	NA	European Ancestry	EUR	1	0	0	0	0	0	0	EUR	EUR	EUR
436	White	NA	European Ancestry	EUR	0.99	0	0	0	0	0	0.01	EUR	EUR	EUR
437	White	NA	European Ancestry	EUR	1	0	0	0	0	0	0	EUR	EUR	EUR
438	White	NA	European Ancestry	EUR	1	0	0	0	0	0	0	EUR	EUR	EUR
439	White	NA	European Ancestry	EUR	1	0	0	0	0	0	0	EUR	EUR	EUR
440	White	NA	European Ancestry	EUR	0.99	0	0	0.01	0	0	0	EUR	EUR	EUR
441	White	NA	European Ancestry	EUR	1	0	0	0	0	0	0	EUR	EUR	EUR
442	White	NA	European Ancestry	EUR	0.99	0	0	0	0	0.01	0	EUR	EUR	EUR
443	White	NA	European Ancestry	EUR	1	0	0	0	0	0	0	EUR	EUR	EUR
444	White	NA	European Ancestry	EUR	1	0	0	0	0	0	0	EUR	EUR	EUR
445	White	NA	European Ancestry	EUR	1	0	0	0	0	0	0	EUR	EUR	EUR
446	White	NA	European Ancestry	EUR	0.99	0	0	0.01	0	0	0	EUR	EUR	EUR
447	White	NA	European Ancestry	EUR	1	0	0	0	0	0	0	EUR	EUR	EUR
448	White	NA	European Ancestry	EUR	1	0	0	0	0	0	0	EUR	EUR	EUR
449	White	NA	European Ancestry	EUR	1	0	0	0	0	0	0	EUR	EUR	EUR
450	White	NA	European Ancestry	EUR	0.98	0	0	0.02	0	0	0	EUR	EUR	EUR
451.1	Black or African American	NA	African Ancestry	AFR	0	0	0	0	1	0	0	AFR	AFR	AFR
452	White	NA	European Ancestry	EUR	0.99	0	0	0	0	0	0.01	EUR	EUR	EUR
453	Black or African American	NA	African Ancestry	AFR	0	0	0.11	0	0.89	0	0	AFR	AFR	AFR
454	White	NA	European Ancestry	EUR	1	0	0	0	0	0	0	EUR	EUR	EUR
455	White	NA	European Ancestry	EUR	0.98	0	0	0	0	0	0.02	EUR	EUR	EUR
456	White	NA	European Ancestry	EUR	0.84	0	0	0	0	0	0.16	EUR	EUR	EUR
457	Black or African American	NA	African Ancestry	AFR	0.09	0	0	0	0.82	0.08	0	AFR	AFR	AFR
458	White	NA	European Ancestry	EUR	1	0	0	0	0	0	0	EUR	EUR	EUR
459	White	NA	European Ancestry	EUR	1	0	0	0	0	0	0	EUR	EUR	EUR
460	White	NA	European Ancestry	EUR	1	0	0	0	0	0	0	EUR	EUR	EUR
461	White	NA	European Ancestry	EUR	1	0	0	0	0	0	0	EUR	EUR	EUR
462	White	NA	European Ancestry	EUR	0.98	0	0	0.02	0	0	0	EUR	EUR	EUR
463	White	NA	European Ancestry	EUR	0.39	0	0	0	0	0.61	0	MEA	EUR	MEA
464	White	NA	European Ancestry	EUR	1	0	0	0	0	0	0	EUR	EUR	EUR
465	Black or African American	NA	African Ancestry	AFR	0.15	0	0	0	0.72	0	0.14	AFR	AFR	AFR
466	White	NA	European Ancestry	EUR	1	0	0	0	0	0	0	EUR	EUR	EUR
467	White	NA	European Ancestry	EUR	1	0	0	0	0	0	0	EUR	EUR	EUR
468	White	NA	European Ancestry	EUR	0.57	0	0	0	0	0.43	0	EUR	EUR	EUR
469	Black or African American	NA	African Ancestry	AFR	0	0	0	0	0.97	0.03	0	AFR	AFR	AFR
470	White	NA	European Ancestry	EUR	1	0	0	0	0	0	0	EUR	EUR	EUR
471	White	NA	European Ancestry	EUR	1	0	0	0	0	0	0	EUR	EUR	EUR
472	White	NA	European Ancestry	EUR	1	0	0	0	0	0	0	EUR	EUR	EUR
473	White	NA	European Ancestry	EUR	1	0	0	0	0	0	0	EUR	EUR	EUR
474	White	NA	European Ancestry	EUR	1	0	0	0	0	0	0	EUR	EUR	EUR
475	White	NA	European Ancestry	EUR	1	0	0	0	0	0	0	EUR	EUR	EUR
476	White	NA	European Ancestry	EUR	1	0	0	0	0	0	0	EUR	EUR	EUR
477	Black or African American	NA	African Ancestry	AFR	0	0	0	0	0.91	0	0.09	AFR	AFR	AFR
478	White	NA	European Ancestry	EUR	1	0	0	0	0	0	0	EUR	EUR	EUR
479.1	White	NA	European Ancestry	EUR	0.99	0	0	0	0	0	0.01	EUR	EUR	EUR
480	White	NA	European Ancestry	EUR	1	0	0	0	0	0	0	EUR	EUR	EUR
481	White	Native American	European Ancestry	EUR	1	0	0	0	0	0	0	EUR	EUR	EUR
482	White	NA	European Ancestry	EUR	1	0	0	0	0	0	0	EUR	EUR	EUR
483	White	NA	European Ancestry	EUR	0.53	0	0	0.15	0	0.28	0.05	EUR	EUR	EUR
484	White	Hispanic or Latino	European Ancestry	AMR	0	0	0.81	0	0	0	0.19	AMR	AMR	AMR
485	American Indian or Alaska Native	NA	Central Asian/Siberian Ancestry	CAS/SIB	0	0	0.56	0	0	0	0.44	AMR	AMR	AMR
486	American Indian or Alaska Native	NA	Central Asian/Siberian Ancestry	CAS/SIB	0.17	0	0.05	0	0	0	0.77	CAS/SIB	CAS/SIB	CAS/SIB
487	American Indian or Alaska Native	NA	Central Asian/Siberian Ancestry	CAS/SIB	0	0	0	0	0	0	1	AMR	CAS/SIB	CAS/SIB
488	American Indian or Alaska Native	NA	Central Asian/Siberian Ancestry	CAS/SIB	0	0	0.21	0	0	0	0.79	AMR	AMR	AMR
489	American Indian or Alaska Native	NA	Central Asian/Siberian Ancestry	CAS/SIB	0.39	0	0	0	0	0	0.61	CAS/SIB	CAS/SIB	CAS/SIB
490	American Indian or Alaska Native	NA	Central Asian/Siberian Ancestry	CAS/SIB	0	0	0.41	0	0	0	0.59	AMR	AMR	AMR
491	American Indian or Alaska Native	NA	Central Asian/Siberian Ancestry	CAS/SIB	0.72	0	0	0	0	0	0.28	EUR	EUR	EUR
492	American Indian or Alaska Native	NA	Central Asian/Siberian Ancestry	CAS/SIB	0	0	0	0	0	0	1	CAS/SIB	CAS/SIB	CAS/SIB
493	American Indian or Alaska Native	NA	Central Asian/Siberian Ancestry	CAS/SIB	0.18	0	0	0	0	0	0.82	CAS/SIB	CAS/SIB	CAS/SIB
494	American Indian or Alaska Native	NA	Central Asian/Siberian Ancestry	CAS/SIB	0	0	0	0	0	0	1	AMR	CAS/SIB	CAS/SIB
495	American Indian or Alaska Native	NA	Central Asian/Siberian Ancestry	CAS/SIB	0	0	0	0	0	0	1	CAS/SIB	CAS/SIB	CAS/SIB
496	American Indian or Alaska Native	NA	Central Asian/Siberian Ancestry	CAS/SIB	0	0	0	0	0	0	1	CAS/SIB	SAS	CAS/SIB
497	American Indian or Alaska Native	NA	Central Asian/Siberian Ancestry	CAS/SIB	0	0	0.05	0	0	0	0.95	AMR	CAS/SIB	CAS/SIB
498	American Indian or Alaska Native	NA	Central Asian/Siberian Ancestry	CAS/SIB	0	0	0	0	0	0	1	CAS/SIB	CAS/SIB	CAS/SIB
499	American Indian or Alaska Native	NA	Central Asian/Siberian Ancestry	CAS/SIB	0	0	0	0	0	0	1	CAS/SIB	CAS/SIB	CAS/SIB
500	American Indian or Alaska Native	NA	Central Asian/Siberian Ancestry	CAS/SIB	0.54	0	0.26	0	0	0	0.19	EUR	AMR	Mixed Ancestry
501	American Indian or Alaska Native	NA	Central Asian/Siberian Ancestry	CAS/SIB	0	0	0.12	0	0	0	0.88	AMR	AMR	AMR
502	American Indian or Alaska Native	NA	Central Asian/Siberian Ancestry	CAS/SIB	1	0	0	0	0	0	0	EUR	EUR	EUR
503	American Indian or Alaska Native	NA	Central Asian/Siberian Ancestry	CAS/SIB	0	0	0	0	0	0	1	CAS/SIB	CAS/SIB	CAS/SIB
504	American Indian or Alaska Native	NA	Central Asian/Siberian Ancestry	CAS/SIB	0	0	0.15	0	0	0	0.85	CAS/SIB	CAS/SIB	CAS/SIB

## Sheet: Supplementary Table 2B
Supplementary Table 2B. Self-reported race and ethnicity and genetically inferred ancestry (GIA) of patients who had testing performed twice on same or different tumor specimens. Shades of grey for rows indicates results belonging to the same patient. Cells with "NA" denote missing data. Cells with "-" denote patient or tissue data that remained consistent between first and second testing. NOS, n…
						ADMIXTURE ancestry fractions
ID	Tissue	Race	Ethnicity	Given 1000G population	1000G population code	EUR %	EAS %	AMR %	SAS %	AFR %	MEA %	CAS/SIB %	correlation GIA	k-NN GIA	consensus GIA
Same specimen replicates (technical replicates)
309.1	GI / Liver NOS	White	Hispanic or Latino	American Ancestry	AMR	0.04	0	0.76	0	0	0	0.2	AMR	AMR	AMR
309.2	-	-	-	-	-	0.04	0	0.77	0	0	0	0.2	AMR	AMR	AMR
310.1	Thorax / Lung left upper lobe of, NOS	White	NA	European Ancestry	EUR	0.96	0	0	0	0	0	0.04	EUR	EUR	EUR
310.2	-	-	-	-	-	0.99	0	0	0	0	0	0.01	EUR	EUR	EUR
311.1	Breast	Black or African American	NA	African Ancestry	AFR	0.22	0	0	0	0.73	0	0.06	AFR	AFR	AFR
311.2	-	-	-	-	-	0.25	0	0	0	0.74	0	0.01	AFR	AFR	AFR
Different specimen replicates (biological replicates)
187.1	GI / Pancreas NOS	White	NA	European Ancestry	EUR	1	0	0	0	0	0	0	EUR	EUR	EUR
187.2	GI / Omentum NOS	-	-	-	-	1	0	0	0	0	0	0	EUR	EUR	EUR
206.1	Thorax / Lung left lower lobe of, NOS	White	NA	European Ancestry	EUR	0.69	0	0	0	0	0.29	0.01	EUR	EUR	EUR
206.2	Thorax / Lung, left	-	-	-	-	0.75	0	0	0	0	0.23	0.01	EUR	EUR	EUR
329.1	Musculoskeletal/ Soft Tissue	White	Native American	European Ancestry	EUR	1	0	0	0	0	0	0	EUR	EUR	EUR
329.2	GI / Liver NOS	-	-	-	-	0.95	0	0	0.05	0	0	0	EUR	EUR	EUR
366.1	Hematopietic / Lymph node NOS	White	Native American	European Ancestry	EUR	1	0	0	0	0	0	0	EUR	EUR	EUR
366.2	Nervous System / Brain NOS	-	-	-	-	1	0	0	0	0	0	0	EUR	EUR	EUR
451.1	Breast	Black or African American	NA	African Ancestry	AFR	0	0	0	0	1	0	0	AFR	AFR	AFR
451.2	GI / Small intestine NOS	-	-	-	-	0	0.03	0	0	0.97	0	0	AFR	AFR	AFR
479.1	GI / Colon NOS	White	NA	European Ancestry	EUR	0.99	0	0	0	0	0	0.01	EUR	EUR	EUR
479.2	GI / Rectosigmoid	-	-	-	-	1	0	0	0	0	0	0	EUR	EUR	EUR
